# Supplementary material for: Memory B cells are reactivated in subcapsular proliferative foci of lymph nodes
Source: Nat Commun. 2018 Aug 22;9:3372. doi: 10.1038/s41467-018-05772-7 (PMC6105623; doi:10.1038/s41467-018-05772-7)
Supplement: Supplementary file 10 — Supplementary Data 1 [file 41467_2018_5772_MOESM10_ESM.xlsx]

## Sheet: Sheet1
	Metagene 1	Metagene 2	Metagene 3	symbol	biotype
ENSMUSG00000028832	34.0417	0.361613	0.20294	Stmn1	protein_coding
ENSMUSG00000040204	29.6819	0.72668	1.18945	Pclaf	protein_coding
ENSMUSG00000017716	26.7188	0.922404	1.43532	Birc5	protein_coding
ENSMUSG00000040627	26.3901	9.6e-08	2.33761	Aicda	protein_coding
ENSMUSG00000030978	26.2133	1.08875	2.75313	Rrm1	protein_coding
ENSMUSG00000041431	25.9996	1.31051	0.974106	Ccnb1	protein_coding
ENSMUSG00000032231	25.7118	2.16698	2.13839	Anxa2	protein_coding
ENSMUSG00000032218	25.0667	1.392	0.800453	Ccnb2	protein_coding
ENSMUSG00000028044	24.5598	9.67724	2.22e-16	Cks1b	protein_coding
ENSMUSG00000019942	24.2458	1.56214	1.00171	Cdk1	protein_coding
ENSMUSG00000031004	24.1383	6.15282	3.05e-13	Mki67	protein_coding
ENSMUSG00000020914	24.1239	1.06909	1.70353	Top2a	protein_coding
ENSMUSG00000027469	23.8441	1.11876	1.31071	Tpx2	protein_coding
ENSMUSG00000054717	23.7455	2.22e-16	8.26319	Hmgb2	protein_coding
ENSMUSG00000022673	23.6303	0.63999	4.13788	Mcm4	protein_coding
ENSMUSG00000072235	23.6011	3.28491	5.92714	Tuba1a	protein_coding
ENSMUSG00000018362	23.508	16.6425	3.6e-10	Kpna2	protein_coding
ENSMUSG00000049932	23.4685	2.82266	3.431	H2afx	protein_coding
ENSMUSG00000022881	23.4662	4.84293	0.856903	Rfc4	protein_coding
ENSMUSG00000037313	23.4519	1.59985	2.42865	Tacc3	protein_coding
ENSMUSG00000015749	23.4114	6.44482	2.13296	Anp32e	protein_coding
ENSMUSG00000027018	23.4109	3.98e-12	7.04401	Hat1	protein_coding
ENSMUSG00000026683	23.4065	1.29444	1.13666	Nuf2	protein_coding
ENSMUSG00000015880	23.3606	3.60817	1.15863	Ncapg	protein_coding
ENSMUSG00000028873	23.1381	2.8066	1.26885	Cdca8	protein_coding
ENSMUSG00000023505	23.0929	1.72167	1.05489	Cdca3	protein_coding
ENSMUSG00000002870	23.0887	2.10571	2.32599	Mcm2	protein_coding
ENSMUSG00000003779	22.8397	1.98054	1.28231	Kif20a	protein_coding
ENSMUSG00000023004	22.8087	2.01275	8.84442	Tuba1b	protein_coding
ENSMUSG00000028312	22.8038	2.18251	2.19088	Smc2	protein_coding
ENSMUSG00000029910	22.7452	10.3446	3.77e-08	Mad2l1	protein_coding
ENSMUSG00000029730	22.536	2.44128	4.28638	Mcm7	protein_coding
ENSMUSG00000003038	22.4476	2.22e-16	10.687	Hmgn2	protein_coding
ENSMUSG00000028851	22.3775	5.40911	4.03629	Nudc	protein_coding
ENSMUSG00000062248	22.2843	2.48002	3.90179	Cks2	protein_coding
ENSMUSG00000020649	22.0723	4.55554	0.774	Rrm2	protein_coding
ENSMUSG00000027715	22.0572	2.87062	1.07575	Ccna2	protein_coding
ENSMUSG00000027752	22.0403	1.57761	5.95159	Exosc8	protein_coding
ENSMUSG00000037628	21.9695	2.36699	1.23098	Cdkn3	protein_coding
ENSMUSG00000005470	21.8592	1.18043	2.75357	Asf1b	protein_coding
ENSMUSG00000027306	21.8468	1.54205	2.4053	Nusap1	protein_coding
ENSMUSG00000031527	21.662	5.55009	3.2953	Eri1	protein_coding
ENSMUSG00000030322	21.4548	4.42e-12	5.38056	Mbd4	protein_coding
ENSMUSG00000022322	21.3962	2.0799	2.56835	Shcbp1	protein_coding
ENSMUSG00000006715	21.3079	4.75817	1.49195	Gmnn	protein_coding
ENSMUSG00000006398	21.2132	2.54615	1.89224	Cdc20	protein_coding
ENSMUSG00000030867	21.072	1.46425	1.65091	Plk1	protein_coding
ENSMUSG00000023015	20.9697	3.60505	2.7188	Racgap1	protein_coding
ENSMUSG00000024640	20.8891	8.74211	2.22e-16	Psat1	protein_coding
ENSMUSG00000034906	20.8299	1.4599	2.47598	Ncaph	protein_coding
ENSMUSG00000029177	20.7722	2.10721	4.7021	Cenpa	protein_coding
ENSMUSG00000001403	20.7379	2.38857	1.9185	Ube2c	protein_coding
ENSMUSG00000028333	20.694	2.23919	8.89977	Anp32b	protein_coding
ENSMUSG00000020330	20.6661	2.98363	2.32318	Hmmr	protein_coding
ENSMUSG00000029363	20.5966	1.58467	5.60866	Rfc5	protein_coding
ENSMUSG00000029366	20.582	2.89474	5.32375	Dck	protein_coding
ENSMUSG00000045328	20.5722	1.47265	2.78002	Cenpe	protein_coding
ENSMUSG00000025395	20.4282	3.03572	3.57803	Prim1	protein_coding
ENSMUSG00000005410	20.3722	3.70338	2.07884	Mcm5	protein_coding
ENSMUSG00000029267	20.3584	1.97806	4.77028	Mtf2	protein_coding
ENSMUSG00000020248	20.3534	2.86921	7.91067	Nfyb	protein_coding
ENSMUSG00000030677	20.344	2.62205	1.72444	Kif22	protein_coding
ENSMUSG00000021871	20.3265	1.50717	9.0415	Pnp	protein_coding
ENSMUSG00000037070	20.2774	2.84537	8.63852	Rbmxl1	protein_coding
ENSMUSG00000052798	20.2701	5.74789	2.15411	Nup107	protein_coding
ENSMUSG00000032254	20.2104	1.28633	2.34617	Kif23	protein_coding
ENSMUSG00000056394	20.1829	1.43834	2.11112	Lig1	protein_coding
ENSMUSG00000000028	20.1649	2.19933	1.8657	Cdc45	protein_coding
ENSMUSG00000000903	20.1181	11.3538	0.961798	Vpreb3	protein_coding
ENSMUSG00000020547	20.0871	1.99994	8.17863	Bzw2	protein_coding
ENSMUSG00000033970	20.0758	1.52508	4.01815	Rfc3	protein_coding
ENSMUSG00000079555	20.0643	11.0058	1.25975	Haus3	protein_coding
ENSMUSG00000026159	19.928	3.55966	5.70132	Agfg1	protein_coding
ENSMUSG00000022034	19.8774	1.57894	2.45011	Esco2	protein_coding
ENSMUSG00000021707	19.8441	0.983027	2.65783	Dhfr	protein_coding
ENSMUSG00000041133	19.7733	2.88583	6.60166	Smc1a	protein_coding
ENSMUSG00000020897	19.7176	1.82994	4.06656	Aurkb	protein_coding
ENSMUSG00000047945	19.6452	0.902778	4.75135	Marcksl1	protein_coding
ENSMUSG00000027203	19.6018	3.62022	3.53872	Dut	protein_coding
ENSMUSG00000019961	19.5617	9.71025	2.01323	Tmpo	protein_coding
ENSMUSG00000041126	19.5522	2.13651	7.93075	H2afv	protein_coding
ENSMUSG00000041781	19.5495	1.47488	4.03044	Cpsf2	protein_coding
ENSMUSG00000035232	19.5409	13.0317	1.44947	Pdk3	protein_coding
ENSMUSG00000024989	19.4719	1.14785	3.05912	Cep55	protein_coding
ENSMUSG00000028560	19.4485	2.70352	6.79831	Usp1	protein_coding
ENSMUSG00000005233	19.3791	1.3637	4.04943	Spc25	protein_coding
ENSMUSG00000025574	19.3305	0.705692	5.26211	Tk1	protein_coding
ENSMUSG00000027331	19.3025	2.22739	2.48	Knstrn	protein_coding
ENSMUSG00000081752	19.2373	0.531514	8.50291	Gm14680	processed_pseudogene
ENSMUSG00000030060	19.2124	11.1099	2.22e-16	Hmces	protein_coding
ENSMUSG00000038005	19.2122	1.03172	8.44801	Hpf1	protein_coding
ENSMUSG00000048327	19.1903	3.09488	1.8859	Ckap2l	protein_coding
ENSMUSG00000022659	19.1215	1.74041	2.25883	Gcsam	protein_coding
ENSMUSG00000028693	19.0932	5.50509	2.27149	Nasp	protein_coding
ENSMUSG00000001525	19.0866	2.54793	7.73135	Tubb5	protein_coding
ENSMUSG00000079033	18.9212	11.1392	2.22e-16	Mef2b	protein_coding
ENSMUSG00000024056	18.905	1.28537	4.45755	Ndc80	protein_coding
ENSMUSG00000061356	18.894	12.5881	2.22e-16	Nuggc	protein_coding
ENSMUSG00000007050	18.8829	4.46729	3.16523	Lsm2	protein_coding
ENSMUSG00000018481	18.8395	11.2162	0.739021	Appbp2	protein_coding
ENSMUSG00000028614	18.7316	1.89329	2.05525	Ndc1	protein_coding
ENSMUSG00000075266	18.7264	3.15206	3.0947	Cenpw	protein_coding
ENSMUSG00000027496	18.5897	1.59427	3.21103	Aurka	protein_coding
ENSMUSG00000024742	18.5595	6.07484	1.92057	Fen1	protein_coding
ENSMUSG00000054808	18.554	7.38581	2.79979	Actn4	protein_coding
ENSMUSG00000040549	18.5377	1.91652	4.34227	Ckap5	protein_coding
ENSMUSG00000040084	18.5156	4.89385	2.66876	Bub1b	protein_coding
ENSMUSG00000038943	18.4287	1.53856	3.23876	Prc1	protein_coding
ENSMUSG00000021377	18.3124	2.22e-16	12.2007	Dek	protein_coding
ENSMUSG00000035455	18.2178	1.58008	3.84867	Fignl1	protein_coding
ENSMUSG00000004530	18.1977	2.09707	5.61793	Coro1c	protein_coding
ENSMUSG00000026708	18.158	2.94116	4.30699	Cenpl	protein_coding
ENSMUSG00000035960	18.1295	2.1523	8.95807	Apex1	protein_coding
ENSMUSG00000038252	18.0981	1.88166	2.87003	Ncapd2	protein_coding
ENSMUSG00000074476	17.8839	4.11267	2.68823	Spc24	protein_coding
ENSMUSG00000023940	17.8057	2.7352	2.35121	Sgol1	protein_coding
ENSMUSG00000039231	17.7869	3.34943	3.10137	Suv39h1	protein_coding
ENSMUSG00000033596	17.6751	1.14501	5.89486	Rfwd3	protein_coding
ENSMUSG00000037544	17.6256	2.24983	2.88789	Dlgap5	protein_coding
ENSMUSG00000027330	17.601	2.3227	4.80475	Cdc25b	protein_coding
ENSMUSG00000027326	17.4799	3.74442	2.82608	Knl1	protein_coding
ENSMUSG00000026605	17.4213	1.58796	3.5056	Cenpf	protein_coding
ENSMUSG00000027115	17.412	1.45706	3.63337	Kif18a	protein_coding
ENSMUSG00000038127	17.3088	1.13963	11.1729	Ccdc50	protein_coding
ENSMUSG00000030750	17.3019	2.22e-16	10.9761	Nsmce1	protein_coding
ENSMUSG00000058704	17.2552	3.82314	4.22065	Memo1	protein_coding
ENSMUSG00000034192	17.1675	2.04205	9.08658	Lsm3	protein_coding
ENSMUSG00000025001	17.0688	2.45603	4.25303	Hells	protein_coding
ENSMUSG00000032298	17.0378	10.2122	1.47564	Neil1	protein_coding
ENSMUSG00000029283	16.9329	1.48994	5.36436	Cdc7	protein_coding
ENSMUSG00000002985	16.7709	1.78448	9.02693	Apoe	protein_coding
ENSMUSG00000034875	16.6907	2.22e-16	13.0946	Nudt19	protein_coding
ENSMUSG00000043895	16.6655	1.49354	3.9425	S1pr2	protein_coding
ENSMUSG00000043008	16.6484	2.22e-16	12.8448	Klhl6	protein_coding
ENSMUSG00000041859	16.6222	2.53614	6.61182	Mcm3	protein_coding
ENSMUSG00000034311	16.4307	2.46253	2.87298	Kif4	protein_coding
ENSMUSG00000056305	16.3361	1.99542	6.73515	Usp39	protein_coding
ENSMUSG00000104250	16.3361	1.99542	6.73515	Usp39	protein_coding
ENSMUSG00000093930	16.2202	1.56701	6.86101	Hmgcs1	protein_coding
ENSMUSG00000025154	16.2058	2.22724	2.75895	Arhgap19	protein_coding
ENSMUSG00000025758	16.1697	1.93337	3.60555	Plk4	protein_coding
ENSMUSG00000040771	16.1093	1.53858	9.65602	Oard1	protein_coding
ENSMUSG00000046432	16.0921	9.49579	1.65506	Bex3	protein_coding
ENSMUSG00000045763	15.9619	11.7551	2.22e-16	Basp1	protein_coding
ENSMUSG00000026360	15.8747	1.47921	6.32529	Rgs2	protein_coding
ENSMUSG00000047534	15.7869	3.55843	2.92885	Mis18bp1	protein_coding
ENSMUSG00000053559	15.7364	0.962852	5.51828	Smagp	protein_coding
ENSMUSG00000027699	15.719	2.02357	4.11924	Ect2	protein_coding
ENSMUSG00000030346	15.6676	3.02969	2.61746	Rad51ap1	protein_coding
ENSMUSG00000019773	15.6572	2.14761	3.91827	Fbxo5	protein_coding
ENSMUSG00000031756	15.6302	2.98224	2.84084	Cenpn	protein_coding
ENSMUSG00000030243	15.5803	0.448265	10.1229	Recql	protein_coding
ENSMUSG00000059743	15.4927	11.5669	1.00008	Fdps	protein_coding
ENSMUSG00000012443	15.4919	2.91812	2.85679	Kif11	protein_coding
ENSMUSG00000111220	15.4919	2.91812	2.85679	Kif11	protein_coding
ENSMUSG00000001228	15.4876	2.45008	3.34267	Uhrf1	protein_coding
ENSMUSG00000006763	15.4724	1.52109	6.30121	Saal1	protein_coding
ENSMUSG00000073705	15.3539	2.30066	4.01663	Apitd1	protein_coding
ENSMUSG00000036768	15.3381	2.13907	4.30555	Kif15	protein_coding
ENSMUSG00000031134	15.2368	2.22e-16	12.8169	Rbmx	protein_coding
ENSMUSG00000021993	15.2132	2.50454	3.87742	Mipep	protein_coding
ENSMUSG00000029191	15.1349	2.22e-16	13.7788	Rfc1	protein_coding
ENSMUSG00000069135	15.1331	0.48852	12.5117	Fgfr1op	protein_coding
ENSMUSG00000034329	15.1287	2.05369	3.80578	Brip1	protein_coding
ENSMUSG00000038379	15.0935	2.04261	3.94735	Ttk	protein_coding
ENSMUSG00000061086	15.0374	13.0023	0.583567	Myl4	protein_coding
ENSMUSG00000072082	15.025	2.37596	3.54556	Ccnf	protein_coding
ENSMUSG00000030188	15.0128	1.20484	6.88141	Magohb	protein_coding
ENSMUSG00000061482	14.9376	4.39581	2.83524	Hist1h4d	protein_coding
ENSMUSG00000109511	14.9288	2.4404	4.5969	Nup62	protein_coding
ENSMUSG00000037572	14.8649	1.99351	5.21042	Wdhd1	protein_coding
ENSMUSG00000021485	14.8495	1.58446	4.41728	Mxd3	protein_coding
ENSMUSG00000029370	14.758	2.42605	3.61799	Rassf6	protein_coding
ENSMUSG00000024795	14.6677	3.13154	4.04686	Kif20b	protein_coding
ENSMUSG00000027635	14.6646	2.57347	3.66606	Dsn1	protein_coding
ENSMUSG00000023832	14.6161	1.45877	6.14496	Acat2	protein_coding
ENSMUSG00000058258	14.5552	2.12233	5.80222	Idi1	protein_coding
ENSMUSG00000096472	14.5303	0.585799	11.1964	Cdkn2d	protein_coding
ENSMUSG00000040767	14.5093	0.971358	10.8098	Snrnp25	protein_coding
ENSMUSG00000030254	14.4658	2.53786	4.49317	Rad18	protein_coding
ENSMUSG00000027379	14.4387	2.33511	3.81666	Bub1	protein_coding
ENSMUSG00000026622	14.2906	2.69273	3.27593	Nek2	protein_coding
ENSMUSG00000110797	14.2906	2.69273	3.27593	Nek2	protein_coding
ENSMUSG00000037725	14.2633	2.94985	3.74285	Ckap2	protein_coding
ENSMUSG00000071708	14.2599	1.24204	10.8193	Sms	protein_coding
ENSMUSG00000024660	14.2373	3.10636	3.47938	Incenp	protein_coding
ENSMUSG00000028034	14.236	1.41153	12.6159	Fubp1	protein_coding
ENSMUSG00000073412	14.2356	0.723099	7.47301	Lst1	protein_coding
ENSMUSG00000028678	14.2183	3.53197	3.31365	Kif2c	protein_coding
ENSMUSG00000024791	14.1388	2.89581	3.64934	Cdca5	protein_coding
ENSMUSG00000051079	13.8946	2.51777	3.70464	Rgs13	protein_coding
ENSMUSG00000063273	13.8673	1.21448	7.63399	Naa15	protein_coding
ENSMUSG00000026873	13.5926	2.21697	3.93809	Phf19	protein_coding
ENSMUSG00000022033	13.4611	2.77981	3.81523	Pbk	protein_coding
ENSMUSG00000032939	13.4431	1.3986	10.1267	Nup93	protein_coding
ENSMUSG00000031262	13.4263	2.01882	4.78797	Cenpi	protein_coding
ENSMUSG00000067586	13.3101	0.767643	8.45617	S1pr3	protein_coding
ENSMUSG00000027246	13.2665	0.542273	11.6155	Ell3	protein_coding
ENSMUSG00000052217	12.9341	2.16068	4.4018	Hbb-bh1	protein_coding
ENSMUSG00000035683	12.6544	2.30096	4.10595	Melk	protein_coding
ENSMUSG00000020183	12.371	1.2286	8.19633	Cpm	protein_coding
ENSMUSG00000038644	12.1836	0.927341	9.63999	Pold1	protein_coding
ENSMUSG00000008193	10.9921	0.511443	10.8119	Spib	protein_coding
