# Supplementary material for: Memory B cells are reactivated in subcapsular proliferative foci of lymph nodes
Source: Nat Commun. 2018 Aug 22;9:3372. doi: 10.1038/s41467-018-05772-7 (PMC6105623; doi:10.1038/s41467-018-05772-7)
Supplement: Supplementary file 11 — Supplementary Data 2 [file 41467_2018_5772_MOESM11_ESM.xlsx]

## Sheet: Sheet1
	Metagene 1	Metagene 2	Metagene 3	symbol	biotype
ENSMUSG00000076934	0.0679798	34.2872	0.321753	Iglv1	IG_V_gene
ENSMUSG00000017002	0.49501	32.8889	1.12e-07	Slpi	protein_coding
ENSMUSG00000076612	1.25825	32.719	0.276368	Ighg2c	IG_C_gene
ENSMUSG00000023272	1.65818	32.6649	2.37e-07	Creld2	protein_coding
ENSMUSG00000041891	0.381174	32.5602	1.25e-08	Lman1	protein_coding
ENSMUSG00000003355	0.0736755	32.3347	0.464027	Fkbp11	protein_coding
ENSMUSG00000009092	1.09313	32.3066	2.22e-16	Derl3	protein_coding
ENSMUSG00000029759	0.207784	31.6282	0.145735	Pon3	protein_coding
ENSMUSG00000067149	4.28307	31.4591	2.22e-16	Jchain	protein_coding
ENSMUSG00000022769	0.918011	30.9918	1.76058	Sdf2l1	protein_coding
ENSMUSG00000025289	5.09749	30.1186	2.22e-16	Prdx4	protein_coding
ENSMUSG00000022136	0.965106	30.0508	3.02549	Dnajc3	protein_coding
ENSMUSG00000031532	1.05448	29.91	1.22584	Saraf	protein_coding
ENSMUSG00000054408	0.95962	29.8965	3.70401	Spcs3	protein_coding
ENSMUSG00000038312	1.44252	29.852	2.68839	Edem2	protein_coding
ENSMUSG00000030104	1.54265	29.8062	1.91772	Edem1	protein_coding
ENSMUSG00000020484	1.36786	29.7068	2.65769	Xbp1	protein_coding
ENSMUSG00000006442	0.949917	29.5691	1.52333	Srm	protein_coding
ENSMUSG00000030062	3.76863	29.471	1.00809	Rpn1	protein_coding
ENSMUSG00000032757	3.27099	29.3437	0.623944	Bet1	protein_coding
ENSMUSG00000027828	6.75435	29.1313	0.702534	Ssr3	protein_coding
ENSMUSG00000001576	1.55395	28.9381	0.381665	Ergic1	protein_coding
ENSMUSG00000048120	0.148439	28.6777	1.44794	Entpd1	protein_coding
ENSMUSG00000020048	1.12556	28.6717	1.99315	Hsp90b1	protein_coding
ENSMUSG00000020873	3.69	28.6358	1.35379	Slc35b1	protein_coding
ENSMUSG00000022498	5.56691	28.6238	2.22e-16	Txndc11	protein_coding
ENSMUSG00000030824	2.03613	28.4635	2.33349	Nucb1	protein_coding
ENSMUSG00000014905	1.48353	28.4258	2.22e-16	Dnajb9	protein_coding
ENSMUSG00000046841	0.131546	28.4091	0.690042	Ckap4	protein_coding
ENSMUSG00000022106	2.58162	28.3721	2.22e-16	Rcbtb2	protein_coding
ENSMUSG00000031570	1.2343	28.2083	1.54e-10	Plpp5	protein_coding
ENSMUSG00000053094	0.458728	28.1981	2.49862	Tmem248	protein_coding
ENSMUSG00000028757	5.80673	28.1385	1.40693	Ddost	protein_coding
ENSMUSG00000032557	3.15639	28.0228	1.34615	Uba5	protein_coding
ENSMUSG00000032026	2.62257	27.9804	1.93506	Rexo2	protein_coding
ENSMUSG00000039234	0.4272	27.7223	0.356539	Sec24d	protein_coding
ENSMUSG00000019877	0.529518	27.432	5.44524	Serinc1	protein_coding
ENSMUSG00000025140	0.3197	27.4163	0.279498	Pycr1	protein_coding
ENSMUSG00000028277	6.77989	27.1676	4.03e-13	Ube2j1	protein_coding
ENSMUSG00000029767	3.39949	27.1379	2.27011	Calu	protein_coding
ENSMUSG00000002014	0.472642	27.1239	3.33068	Ssr4	protein_coding
ENSMUSG00000020089	5.29132	27.0308	0.870308	Ppa1	protein_coding
ENSMUSG00000026864	1.24047	26.9469	3.45557	Hspa5	protein_coding
ENSMUSG00000025823	2.22e-16	26.9143	5.22408	Pdia4	protein_coding
ENSMUSG00000032575	2.39662	26.9094	1.68704	Manf	protein_coding
ENSMUSG00000020964	1.12116	26.8151	1.45256	Sel1l	protein_coding
ENSMUSG00000019188	3.95e-14	26.7737	5.45778	H13	protein_coding
ENSMUSG00000044468	2.46477	26.7623	2.22e-16	Fam46c	protein_coding
ENSMUSG00000021610	2.33523	26.595	5.066	Clptm1l	protein_coding
ENSMUSG00000020585	3.52257	26.4707	0.972666	Laptm4a	protein_coding
ENSMUSG00000028211	2.22e-16	26.4519	4.56152	Trp53inp1	protein_coding
ENSMUSG00000034088	4.08957	26.4401	1.38987	Hdlbp	protein_coding
ENSMUSG00000031232	4.14076	26.3532	2.28017	Magt1	protein_coding
ENSMUSG00000026353	0.93724	26.3251	4.10966	Ubxn4	protein_coding
ENSMUSG00000056629	4.55367	26.086	0.576019	Fkbp2	protein_coding
ENSMUSG00000079111	1.81155	26.077	2.52803	Kdelr2	protein_coding
ENSMUSG00000056888	0.488331	26.0615	4.35641	Glipr1	protein_coding
ENSMUSG00000066150	7.2139	26.0452	2.22e-16	Slc31a1	protein_coding
ENSMUSG00000041355	7.23613	26.0002	0.769146	Ssr2	protein_coding
ENSMUSG00000022584	0.0637156	25.9304	1.72412	Ly6c2	protein_coding
ENSMUSG00000025130	1.64161	25.9159	3.85317	P4hb	protein_coding
ENSMUSG00000076674	0.305136	25.8107	1.34921	Ighv3-8	IG_V_gene
ENSMUSG00000022365	3.52262	25.7682	3.77474	Derl1	protein_coding
ENSMUSG00000036632	2.52336	25.7658	3.17177	Alg5	protein_coding
ENSMUSG00000025381	1.00704	25.7144	4.45832	Cnpy2	protein_coding
ENSMUSG00000047694	2.45507	25.6935	0.555059	Yipf6	protein_coding
ENSMUSG00000034708	2.22e-16	25.6457	6.22308	Grn	protein_coding
ENSMUSG00000021831	0.339725	25.5607	2.81858	Ero1l	protein_coding
ENSMUSG00000038828	2.96294	25.4862	1.81965	Tmem214	protein_coding
ENSMUSG00000010095	3.56417	25.4444	2.9708	Slc3a2	protein_coding
ENSMUSG00000054414	1.92301	25.4163	1.93627	Slc30a7	protein_coding
ENSMUSG00000022838	10.7439	25.3793	2.22e-16	Eaf2	protein_coding
ENSMUSG00000040713	1.37855	25.3432	3.65799	Creg1	protein_coding
ENSMUSG00000030082	3.35462	25.2769	3.23709	Sec61a1	protein_coding
ENSMUSG00000070284	6.36918	25.2665	1.42e-05	Gmppb	protein_coding
ENSMUSG00000021248	1.49139	25.155	4.65638	Tmed10	protein_coding
ENSMUSG00000032042	4.5362	25.1357	3.61288	Srpr	protein_coding
ENSMUSG00000032932	0.0339427	25.0754	1.92356	Hspa13	protein_coding
ENSMUSG00000030407	1.59631	25.0353	1.05707	Qpctl	protein_coding
ENSMUSG00000024875	1.39693	24.9956	3.63564	Yif1a	protein_coding
ENSMUSG00000004460	6.46164	24.9837	1.86046	Dnajb11	protein_coding
ENSMUSG00000042712	8.67528	24.982	2.22e-16	Tceal9	protein_coding
ENSMUSG00000012819	0.28438	24.9674	0.65199	Cdh23	protein_coding
ENSMUSG00000048578	6.33101	24.8002	0.567905	Mlec	protein_coding
ENSMUSG00000021427	3.23638	24.7392	2.87699	Ssr1	protein_coding
ENSMUSG00000020592	0.44727	24.6064	0.778002	Sdc1	protein_coding
ENSMUSG00000001542	2.80413	24.539	0.614681	Ell2	protein_coding
ENSMUSG00000052271	0.475414	24.5005	0.7358	Bhlha15	protein_coding
ENSMUSG00000031149	4.38306	24.4828	0.660639	Praf2	protein_coding
ENSMUSG00000020571	3.38732	24.4651	3.9732	Pdia6	protein_coding
ENSMUSG00000026189	1.56571	24.4253	0.772888	Pecr	protein_coding
ENSMUSG00000035325	2.21e-08	24.4027	5.74324	Sec31a	protein_coding
ENSMUSG00000020149	4.43492	24.3421	3.6912	Rab1a	protein_coding
ENSMUSG00000024357	0.948873	24.3081	2.37558	Sil1	protein_coding
ENSMUSG00000032116	5.55236	24.2572	4.57633	Stt3a	protein_coding
ENSMUSG00000032553	2.08682	24.2377	2.91028	Srprb	protein_coding
ENSMUSG00000020088	8.55685	24.1428	1.6082	Sar1a	protein_coding
ENSMUSG00000003500	0.849343	24.1213	1.09149	Impdh1	protein_coding
ENSMUSG00000024487	2.73476	24.1008	4.0157	Yipf5	protein_coding
ENSMUSG00000014867	5.44953	23.976	2.97731	Surf4	protein_coding
ENSMUSG00000024583	6.8628	23.9623	3.31189	Txnl1	protein_coding
ENSMUSG00000022971	2.22e-16	23.9058	5.69799	Ifnar2	protein_coding
ENSMUSG00000041654	0.699358	23.8786	1.40265	Slc39a11	protein_coding
ENSMUSG00000039236	5.04891	23.8685	1.638	Isg20	protein_coding
ENSMUSG00000034563	1.91426	23.833	3.93853	Ccpg1	protein_coding
ENSMUSG00000034118	2.80893	23.8268	4.39589	Tpst1	protein_coding
ENSMUSG00000039197	5.6571	23.7675	2.22e-16	Adk	protein_coding
ENSMUSG00000045679	4.48877	23.7276	2.72418	Pqlc3	protein_coding
ENSMUSG00000049047	2.396	23.7275	0.478127	Armcx3	protein_coding
ENSMUSG00000026615	6.07967	23.7115	1.61579	Eprs	protein_coding
ENSMUSG00000022757	6.89173	23.6935	2.17217	Tfg	protein_coding
ENSMUSG00000055943	1.98602	23.6809	6.23845	Emc7	protein_coding
ENSMUSG00000021065	2.79166	23.5101	4.41475	Fut8	protein_coding
ENSMUSG00000028811	3.09525	23.4876	3.60631	Yars	protein_coding
ENSMUSG00000033487	1.34183	23.3826	3.52741	Fndc3a	protein_coding
ENSMUSG00000037370	6.98596	23.3567	2.22e-16	Enpp1	protein_coding
ENSMUSG00000025512	0.644671	23.3098	1.76401	Chid1	protein_coding
ENSMUSG00000032353	0.371671	23.3049	3.08445	Tmed3	protein_coding
ENSMUSG00000024327	3.48285	23.1975	3.57914	Slc39a7	protein_coding
ENSMUSG00000039047	2.22e-16	23.145	4.15454	Pigk	protein_coding
ENSMUSG00000046718	0.521769	23.1113	3.00929	Bst2	protein_coding
ENSMUSG00000054277	2.30134	23.0881	1.18412	Arfgap3	protein_coding
ENSMUSG00000040462	2.34234	23.0785	4.63909	Os9	protein_coding
ENSMUSG00000076939	2.92253	23.0748	5.16885	Iglv3	IG_V_gene
ENSMUSG00000032300	3.8462	23.0636	0.59262	1700017B05Rik	protein_coding
ENSMUSG00000038648	0.518973	23.0325	1.04351	Creb3l2	protein_coding
ENSMUSG00000021356	0.915659	22.9484	2.53577	Irf4	protein_coding
ENSMUSG00000057069	1.21289	22.9422	6.74848	Ero1lb	protein_coding
ENSMUSG00000038179	10.6699	22.9421	1.66667	Slamf7	protein_coding
ENSMUSG00000071650	0.523767	22.9357	6.28838	Ganab	protein_coding
ENSMUSG00000075701	3.92801	22.8853	5.07695	Selenos	protein_coding
ENSMUSG00000054342	2.48963	22.8842	4.55872	Kcnn4	protein_coding
ENSMUSG00000020311	2.18312	22.8388	0.872826	Erlec1	protein_coding
ENSMUSG00000032328	3.47334	22.8288	6.0866	Tmem30a	protein_coding
ENSMUSG00000038023	3.25937	22.7692	2.77906	Atp6v0a2	protein_coding
ENSMUSG00000014959	4.72134	22.7268	4.40253	Gorasp2	protein_coding
ENSMUSG00000027642	2.23506	22.7223	4.67428	Rpn2	protein_coding
ENSMUSG00000026407	0.909283	22.7218	6.48941	Cacna1s	protein_coding
ENSMUSG00000031513	0.382723	22.6726	2.62849	Leprotl1	protein_coding
ENSMUSG00000024594	4.64248	22.6666	2.74861	Prrc1	protein_coding
ENSMUSG00000027879	6.13078	22.6665	3.93303	Sec22b	protein_coding
ENSMUSG00000023175	3.63868	22.6519	4.80831	Bsg	protein_coding
ENSMUSG00000002845	3.25844	22.6502	0.929781	Tmem39a	protein_coding
ENSMUSG00000030588	2.92595	22.5954	4.49369	Yif1b	protein_coding
ENSMUSG00000031782	1.40993	22.504	2.90602	Coq9	protein_coding
ENSMUSG00000075702	0.752118	22.4397	1.01519	Selenom	protein_coding
ENSMUSG00000034586	0.880567	22.3456	1.09168	Hid1	protein_coding
ENSMUSG00000092486	1.49435	22.3237	4.55293	2610524H06Rik	protein_coding
ENSMUSG00000074227	3.31967	22.2543	4.08843	Spint2	protein_coding
ENSMUSG00000020869	5.69895	22.2201	1.83896	Lrrc59	protein_coding
ENSMUSG00000071074	3.45279	22.2072	3.59351	Yipf3	protein_coding
ENSMUSG00000028334	7.6334	22.1819	1.43371	Nans	protein_coding
ENSMUSG00000042747	2.4412	22.1737	5.06612	Krtcap2	protein_coding
ENSMUSG00000021814	4.96967	22.1612	4.59862	Anxa7	protein_coding
ENSMUSG00000031770	4.20598	22.1563	3.44375	Herpud1	protein_coding
ENSMUSG00000025534	3.32184	22.0687	6.7251	Gusb	protein_coding
ENSMUSG00000001424	5.53548	22.0477	3.15455	Snd1	protein_coding
ENSMUSG00000041857	0.650345	21.9625	1.35914	Oosp1	protein_coding
ENSMUSG00000056498	2.22e-16	21.9358	7.92245	Tmem154	protein_coding
ENSMUSG00000024480	5.25984	21.8641	2.85872	Ap3s1	protein_coding
ENSMUSG00000027712	0.777743	21.7988	7.58937	Anxa5	protein_coding
ENSMUSG00000021094	1.0907	21.7775	5.67729	Dhrs7	protein_coding
ENSMUSG00000019579	6.62163	21.7344	1.53162	Mydgf	protein_coding
ENSMUSG00000022255	0.665105	21.7309	8.04356	Mtdh	protein_coding
ENSMUSG00000030268	1.71477	21.7282	1.13015	Bcat1	protein_coding
ENSMUSG00000030036	4.28081	21.7058	1.28762	Mogs	protein_coding
ENSMUSG00000031556	2.89578	21.6293	6.21054	Tm2d2	protein_coding
ENSMUSG00000032525	2.55555	21.5884	3.45473	Nktr	protein_coding
ENSMUSG00000055681	5.252	21.4897	4.06043	Cope	protein_coding
ENSMUSG00000028466	0.0857694	21.4367	8.87216	Creb3	protein_coding
ENSMUSG00000015363	3.57831	21.4138	5.93251	Trabd	protein_coding
ENSMUSG00000006010	0.00946263	21.3994	5.8002	BC003331	protein_coding
ENSMUSG00000068739	6.38513	21.3853	3.75277	Sars	protein_coding
ENSMUSG00000096210	0.802666	21.3646	1.74942	H1f0	protein_coding
ENSMUSG00000024426	2.00862	21.3476	1.39763	Atat1	protein_coding
ENSMUSG00000037661	0.926716	21.3224	1.50639	Gpr160	protein_coding
ENSMUSG00000033021	2.35722	21.318	3.88663	Gmppa	protein_coding
ENSMUSG00000007891	0.167888	21.3007	8.49861	Ctsd	protein_coding
ENSMUSG00000030282	2.22e-16	21.2772	8.93786	Cmas	protein_coding
ENSMUSG00000029234	7.93424	21.2241	2.35184	Tmem165	protein_coding
ENSMUSG00000029810	1.4111	21.1592	1.89941	Tmem176b	protein_coding
ENSMUSG00000031521	2.18298	21.1473	5.91158	Aga	protein_coding
ENSMUSG00000045394	0.930382	21.0137	2.02612	Epcam	protein_coding
ENSMUSG00000040354	8.10766	20.9738	2.13653	Mars	protein_coding
ENSMUSG00000079508	4.75312	20.9602	2.80828	Apoo	protein_coding
ENSMUSG00000029752	2.56786	20.9223	1.28724	Asns	protein_coding
ENSMUSG00000035227	5.95529	20.9209	2.98389	Spcs2	protein_coding
ENSMUSG00000020577	5.68262	20.8931	4.60979	Tspan13	protein_coding
ENSMUSG00000037235	1.73119	20.8881	5.84157	Mxd4	protein_coding
ENSMUSG00000079108	2.18041	20.8723	7.7691	Srp54b	protein_coding
ENSMUSG00000020101	2.22186	20.8308	1.99284	Vsir	protein_coding
ENSMUSG00000023883	6.05571	20.8282	3.23775	Phf10	protein_coding
ENSMUSG00000026520	8.55661	20.8151	2.40476	Pycr2	protein_coding
ENSMUSG00000020130	3.76383	20.7609	6.51353	Tbc1d15	protein_coding
ENSMUSG00000005087	2.07698	20.7532	6.00673	Cd44	protein_coding
ENSMUSG00000018672	1.41779	20.7139	1.5288	Copz2	protein_coding
ENSMUSG00000048163	2.22e-16	20.6264	7.84384	Selplg	protein_coding
ENSMUSG00000021000	3.30567	20.6017	7.53449	Ctage5	protein_coding
ENSMUSG00000094094	0.915636	20.587	1.49244	Igkv5-45	IG_V_gene
ENSMUSG00000021917	6.38322	20.4911	3.71635	Spcs1	protein_coding
ENSMUSG00000034640	3.07366	20.4613	3.84231	Tiparp	protein_coding
ENSMUSG00000002320	8.66737	20.4368	1.05175	Tm9sf1	protein_coding
ENSMUSG00000019302	2.22187	20.4337	4.49165	Atp6v0a1	protein_coding
ENSMUSG00000000184	2.22e-16	20.4209	9.73436	Ccnd2	protein_coding
ENSMUSG00000027514	1.51897	20.4186	6.34141	Zbp1	protein_coding
ENSMUSG00000030802	3.46973	20.3938	6.03004	Bckdk	protein_coding
ENSMUSG00000094433	1.34496	20.3914	1.41681	Igkv5-43	IG_V_gene
ENSMUSG00000032182	2.30442	20.3877	2.98274	Yipf2	protein_coding
ENSMUSG00000022200	6.2444	20.378	2.5578	Golph3	protein_coding
ENSMUSG00000022372	6.37e-13	20.3623	9.28258	Sla	protein_coding
ENSMUSG00000021916	3.57237	20.3532	2.10241	Glt8d1	protein_coding
ENSMUSG00000019802	0.416262	20.353	6.02558	Sec63	protein_coding
ENSMUSG00000026209	1.00878	20.3278	8.26571	Dnpep	protein_coding
ENSMUSG00000036391	2.97742	20.3056	1.71828	Sec24a	protein_coding
ENSMUSG00000030541	3.81541	20.2496	3.11839	Idh2	protein_coding
ENSMUSG00000027422	0.785778	20.1635	6.43339	Rrbp1	protein_coding
ENSMUSG00000051412	5.37247	20.1267	4.22056	Vamp7	protein_coding
ENSMUSG00000032383	2.87501	20.0819	3.95652	Ppib	protein_coding
ENSMUSG00000030659	1.95041	20.0356	6.31758	Nucb2	protein_coding
ENSMUSG00000039989	0.829015	19.963	4.88907	Cbx4	protein_coding
ENSMUSG00000047554	4.95366	19.95	1.79906	Tmem41b	protein_coding
ENSMUSG00000037300	0.683943	19.92	5.13969	Ttc13	protein_coding
ENSMUSG00000027834	0.46124	19.8908	6.09261	Serpini1	protein_coding
ENSMUSG00000017697	12.2199	19.8621	4.77e-15	Ada	protein_coding
ENSMUSG00000029407	9.0327	19.8566	2.22e-16	Uso1	protein_coding
ENSMUSG00000076619	0.593612	19.8354	3.09893	Ighj3	IG_J_gene
ENSMUSG00000036599	1.36017	19.8238	7.07533	Chst12	protein_coding
ENSMUSG00000038160	1.26511	19.7951	8.7823	Atg5	protein_coding
ENSMUSG00000001105	3.96261	19.7938	4.45963	Ift20	protein_coding
ENSMUSG00000026456	1.91573	19.7506	4.13176	Cyb5r1	protein_coding
ENSMUSG00000014177	3.44658	19.6931	5.44127	Tvp23b	protein_coding
ENSMUSG00000039195	1.46621	19.6852	6.05791	1110008P14Rik	protein_coding
ENSMUSG00000025736	2.93839	19.6849	2.69321	Jmjd8	protein_coding
ENSMUSG00000027011	4.05593	19.6247	1.38787	Ube2e3	protein_coding
ENSMUSG00000024150	2.93314	19.5968	3.49555	Mcfd2	protein_coding
ENSMUSG00000026536	0.338914	19.5714	5.9581	Ifi211	protein_coding
ENSMUSG00000041779	3.70413	19.5615	0.838682	Tram2	protein_coding
ENSMUSG00000028671	7.612	19.5362	0.836444	Gale	protein_coding
ENSMUSG00000029390	4.43201	19.5315	4.13418	Tmed2	protein_coding
ENSMUSG00000061306	1.22296	19.5277	2.15887	Slc38a10	protein_coding
ENSMUSG00000045302	2.71233	19.5158	4.46228	Preb	protein_coding
ENSMUSG00000038372	5.82582	19.4859	1.19834	Gmds	protein_coding
ENSMUSG00000032123	5.63788	19.2361	2.66149	Dpagt1	protein_coding
ENSMUSG00000025762	3.03748	19.2341	2.52186	Larp1b	protein_coding
ENSMUSG00000022131	1.44478	19.2195	3.15747	Gpr180	protein_coding
ENSMUSG00000031862	3.15485	19.1823	6.47168	Atp13a1	protein_coding
ENSMUSG00000005374	4.58585	19.1698	1.76703	Tbl2	protein_coding
ENSMUSG00000019087	0.00169618	19.1549	10.4785	Atp6ap1	protein_coding
ENSMUSG00000068114	5.9058	19.127	2.37353	Ccdc134	protein_coding
ENSMUSG00000078771	2.22e-16	19.0805	12.6755	Evi2a	protein_coding
ENSMUSG00000024158	0.715041	19.0631	5.50814	Hagh	protein_coding
ENSMUSG00000020482	6.30679	19.0196	1.6233	Ccdc117	protein_coding
ENSMUSG00000024425	1.73599	18.9664	6.51971	Ndfip1	protein_coding
ENSMUSG00000025007	2.45015	18.9544	5.04336	Aldh18a1	protein_coding
ENSMUSG00000028889	5.09802	18.9289	2.7347	Yrdc	protein_coding
ENSMUSG00000027248	2.92844	18.9173	5.48377	Pdia3	protein_coding
ENSMUSG00000049985	1.20128	18.8013	2.01829	Ankrd55	protein_coding
ENSMUSG00000034858	1.75587	18.7785	7.37326	Fam214a	protein_coding
ENSMUSG00000070972	1.30261	18.7113	2.85004	Dnajc25	protein_coding
ENSMUSG00000002778	1.98478	18.7078	3.46643	Kdelr1	protein_coding
ENSMUSG00000027822	0.748401	18.668	3.53252	Slc33a1	protein_coding
ENSMUSG00000018669	3.17937	18.6596	6.3742	Cdk5rap3	protein_coding
ENSMUSG00000021484	2.93193	18.6476	6.5735	Lman2	protein_coding
ENSMUSG00000039682	7.01662	18.6272	1.84315	Lap3	protein_coding
ENSMUSG00000060935	0.99643	18.5766	3.49287	Tmem263	protein_coding
ENSMUSG00000024353	1.23302	18.553	3.30794	Mzb1	protein_coding
ENSMUSG00000023367	1.04279	18.5505	2.64342	Tmem176a	protein_coding
ENSMUSG00000027313	1.32547	18.5461	2.54367	Chac1	protein_coding
ENSMUSG00000012422	1.3631	18.5235	9.80061	Tmem167	protein_coding
ENSMUSG00000024516	1.27921	18.4753	5.70711	Sec11c	protein_coding
ENSMUSG00000073481	2.34822	18.429	8.41121	2002-03-01	protein_coding
ENSMUSG00000038335	7.24932	18.3669	0.730706	Tsr1	protein_coding
ENSMUSG00000028999	4.07116	18.3536	3.43571	Rint1	protein_coding
ENSMUSG00000039740	1.33398	18.3273	4.02569	Alg2	protein_coding
ENSMUSG00000020346	0.694187	18.3191	8.74849	Mgat1	protein_coding
ENSMUSG00000026687	11.9308	18.3127	1.21591	Aldh9a1	protein_coding
ENSMUSG00000056501	3.63846	18.2884	2.1252	Cebpb	protein_coding
ENSMUSG00000003380	2.22e-16	18.2737	8.05959	Rabac1	protein_coding
ENSMUSG00000029992	3.60752	18.2138	3.18798	Gfpt1	protein_coding
ENSMUSG00000029344	2.22e-16	18.1437	11.2813	Tpst2	protein_coding
ENSMUSG00000015312	10.4039	18.1394	1.82489	Gadd45b	protein_coding
ENSMUSG00000076605	1.42129	18.1208	2.02853	Igkj2	IG_J_gene
ENSMUSG00000044308	4.36784	18.0804	4.27717	Ubr3	protein_coding
ENSMUSG00000036646	2.90121	18.0493	3.12558	Man1b1	protein_coding
ENSMUSG00000024758	0.537517	18.0117	4.86216	Rtn3	protein_coding
ENSMUSG00000027865	3.13515	18.0044	5.76683	Gdap2	protein_coding
ENSMUSG00000030876	3.05712	17.9684	3.18032	Mettl9	protein_coding
ENSMUSG00000026031	1.35937	17.9435	5.35861	Cflar	protein_coding
ENSMUSG00000019944	1.37161	17.9289	2.41086	Rhobtb1	protein_coding
ENSMUSG00000040010	4.44179	17.9084	1.3037	Slc7a5	protein_coding
ENSMUSG00000068329	3.24631	17.9079	3.47455	Htra2	protein_coding
ENSMUSG00000031176	14.7558	17.8341	1.72e-09	Dynlt3	protein_coding
ENSMUSG00000068040	5.04725	17.8042	3.62708	Tm9sf4	protein_coding
ENSMUSG00000062110	2.67357	17.7844	2.95989	Scfd2	protein_coding
ENSMUSG00000040269	9.18578	17.7736	1.58419	Mrps28	protein_coding
ENSMUSG00000053835	0.209541	17.7683	7.14531	H2-T24	protein_coding
ENSMUSG00000033096	3.65026	17.7118	3.03477	Apmap	protein_coding
ENSMUSG00000040435	3.59598	17.6925	4.66838	Ppp1r15a	protein_coding
ENSMUSG00000103297	1.20566	17.6859	2.12384	Ighv3-2	IG_V_pseudogene
ENSMUSG00000047547	6.027	17.6466	1.51962	Cltb	protein_coding
ENSMUSG00000026012	1.79918	17.6235	2.53623	Cd28	protein_coding
ENSMUSG00000043019	2.47836	17.6218	2.67379	Edem3	protein_coding
ENSMUSG00000103939	1.66736	17.6181	3.31036	Ighv3-4	IG_V_gene
ENSMUSG00000056999	5.95077	17.5411	2.52243	Ide	protein_coding
ENSMUSG00000024112	1.62332	17.5367	2.22274	Cacna1h	protein_coding
ENSMUSG00000022863	1.65974	17.5113	3.72467	Btg3	protein_coding
ENSMUSG00000076609	1.52068	17.4595	1.82998	Igkc	IG_C_gene
ENSMUSG00000033427	1.23878	17.3795	4.04597	Upb1	protein_coding
ENSMUSG00000041762	0.773358	17.3662	4.92371	Gpr155	protein_coding
ENSMUSG00000050957	1.11491	17.3491	3.57297	Insl6	protein_coding
ENSMUSG00000022496	2.04436	17.3253	2.30687	Tnfrsf17	protein_coding
ENSMUSG00000031960	10.3506	17.3179	1.40511	Aars	protein_coding
ENSMUSG00000038708	2.37382	17.2952	3.95779	Golga4	protein_coding
ENSMUSG00000013622	0.0222955	17.2632	10.7176	Atraid	protein_coding
ENSMUSG00000005413	1.78668	17.2462	2.56481	Hmox1	protein_coding
ENSMUSG00000038774	1.10442	17.2326	5.15636	Ascc3	protein_coding
ENSMUSG00000021156	2.22e-16	17.1854	7.39439	Zmynd11	protein_coding
ENSMUSG00000027009	1.67e-13	17.1834	11.3433	Itga4	protein_coding
ENSMUSG00000032554	1.59072	17.0268	2.36232	Trf	protein_coding
ENSMUSG00000028668	1.15627	17.0178	9.12273	Eloa	protein_coding
ENSMUSG00000032115	1.91008	17.0145	3.0355	Hyou1	protein_coding
ENSMUSG00000003814	3.05773	16.9741	5.59796	Calr	protein_coding
ENSMUSG00000020766	11.3649	16.9375	4.7e-15	Galk1	protein_coding
ENSMUSG00000038503	2.96538	16.906	5.26129	Mesdc2	protein_coding
ENSMUSG00000028393	9.55674	16.8821	1.49351	Alad	protein_coding
ENSMUSG00000028766	1.95675	16.8794	2.38185	Alpl	protein_coding
ENSMUSG00000032740	1.23728	16.8666	3.38779	Ccdc88a	protein_coding
ENSMUSG00000031711	13.0092	16.849	0.000273947	Zfp330	protein_coding
ENSMUSG00000045752	4.19475	16.8221	3.49669	Tssc4	protein_coding
ENSMUSG00000028970	1.61765	16.8159	4.81022	Abcb1b	protein_coding
ENSMUSG00000030760	2.25313	16.7759	3.92409	Acer3	protein_coding
ENSMUSG00000001270	1.34085	16.7282	3.33276	Ckb	protein_coding
ENSMUSG00000072889	3.8986	16.706	2.50478	Nfxl1	protein_coding
ENSMUSG00000016194	2.22e-16	16.7011	11.0896	Hsd11b1	protein_coding
ENSMUSG00000030681	1.81687	16.5179	4.44448	Mvp	protein_coding
ENSMUSG00000042719	3.26098	16.4911	4.08018	Naa25	protein_coding
ENSMUSG00000003402	3.29485	16.4309	4.69816	Prkcsh	protein_coding
ENSMUSG00000040848	7.86342	16.3891	1.44756	Sft2d2	protein_coding
ENSMUSG00000005447	3.94685	16.3712	4.02251	Pafah1b3	protein_coding
ENSMUSG00000038151	1.13513	16.3636	6.34148	Prdm1	protein_coding
ENSMUSG00000025521	1.84657	16.3536	8.63856	Tmem192	protein_coding
ENSMUSG00000028708	0.105516	16.3399	7.52284	Mknk1	protein_coding
ENSMUSG00000029467	8.88919	16.3226	1.87192	Atp2a2	protein_coding
ENSMUSG00000082908	3.89669	16.3042	3.8137	Gm13736	processed_pseudogene
ENSMUSG00000028124	3.35624	16.2917	3.42915	Gclm	protein_coding
ENSMUSG00000037349	2.45184	16.2816	2.56834	Nudt22	protein_coding
ENSMUSG00000035941	2.33832	16.2815	6.57778	Ibtk	protein_coding
ENSMUSG00000005268	1.7093	16.2473	3.30115	Prlr	protein_coding
ENSMUSG00000076672	1.22146	16.2434	2.60539	Ighv3-6	IG_V_gene
ENSMUSG00000044156	0.706931	16.2312	5.18435	Hepacam2	protein_coding
ENSMUSG00000060671	0.169866	16.2275	6.55487	Atp8b2	protein_coding
ENSMUSG00000039703	6.77194	16.21	1.46092	Nploc4	protein_coding
ENSMUSG00000027845	2.6283	16.1787	4.22232	Dclre1b	protein_coding
ENSMUSG00000014503	2.74544	16.1247	3.29463	Pkd2l2	protein_coding
ENSMUSG00000021033	0.203031	15.9955	7.53245	Gstz1	protein_coding
ENSMUSG00000058638	7.44e-10	15.99	9.10964	Zfp110	protein_coding
ENSMUSG00000026932	1.60053	15.9804	3.00566	Nacc2	protein_coding
ENSMUSG00000022105	1.64467	15.7818	8.69077	Rb1	protein_coding
ENSMUSG00000027073	2.89301	15.6097	2.50949	Prg2	protein_coding
ENSMUSG00000020715	4.38769	15.5107	2.43901	Ern1	protein_coding
ENSMUSG00000042298	2.29538	15.5006	4.19295	Ttc19	protein_coding
ENSMUSG00000020576	1.00923	15.4848	4.4302	Nbas	protein_coding
ENSMUSG00000026832	1.03528	15.4705	11.3025	Cytip	protein_coding
ENSMUSG00000000278	0.985391	15.378	13.041	Scpep1	protein_coding
ENSMUSG00000042688	9.18251	15.2586	0.953368	Mapk6	protein_coding
ENSMUSG00000025158	4.98951	15.1679	2.49254	Rfng	protein_coding
ENSMUSG00000025151	6.7673	15.1039	1.68297	Maged1	protein_coding
ENSMUSG00000038622	12.6854	15.0582	0.792027	Med30	protein_coding
ENSMUSG00000035469	0.980518	15.037	7.9089	Rcbtb1	protein_coding
ENSMUSG00000035378	2.36479	15.0209	3.94376	Shq1	protein_coding
ENSMUSG00000051998	0.452161	14.8969	12.2585	Lax1	protein_coding
ENSMUSG00000020629	2.22e-16	14.8958	11.1788	Adi1	protein_coding
ENSMUSG00000028480	1.04921	14.8761	7.9787	Glipr2	protein_coding
ENSMUSG00000026223	2.12751	14.6839	4.05772	Itm2c	protein_coding
ENSMUSG00000026411	3.49426	14.649	3.24455	Tmem9	protein_coding
ENSMUSG00000026893	4.18934	14.6454	2.98459	Gca	protein_coding
ENSMUSG00000062101	1.22242	14.6219	5.04007	Zfp119b	protein_coding
ENSMUSG00000025169	3.863	14.5908	3.10262	Ogfod3	protein_coding
ENSMUSG00000016487	2.83824	14.5339	3.58682	Ppfibp1	protein_coding
ENSMUSG00000037234	0.936226	14.5075	7.01374	Hook3	protein_coding
ENSMUSG00000028572	1.55953	14.4569	4.00516	Hook1	protein_coding
ENSMUSG00000027598	2.22e-16	14.4334	13.4109	Itch	protein_coding
ENSMUSG00000040520	1.45099	14.4031	6.63125	Manea	protein_coding
ENSMUSG00000031765	2.48619	14.3862	3.11354	Mt1	protein_coding
ENSMUSG00000044645	3.61026	14.3064	3.12531	Gm7334	protein_coding
ENSMUSG00000029004	0.278824	14.2678	14.2565	Kmt2e	protein_coding
ENSMUSG00000018339	1.78802	14.267	3.6466	Gpx3	protein_coding
ENSMUSG00000058013	1.46462	14.2289	7.56642	Sept11s	protein_coding
ENSMUSG00000032512	1.63573	14.2045	5.26343	Wdr48	protein_coding
ENSMUSG00000032376	1.59129	14.1119	7.49389	Usp3	protein_coding
ENSMUSG00000035845	3.6656	14.0938	3.1107	Alg12	protein_coding
ENSMUSG00000020923	0.937724	14.0415	10.9488	Ubtf	protein_coding
ENSMUSG00000089917	0.00275279	13.9151	10.5378	Uckl1	protein_coding
ENSMUSG00000063362	2.23406	13.8235	3.83301	Alg11	protein_coding
ENSMUSG00000021591	2.22e-16	13.8093	12.6677	Glrx	protein_coding
ENSMUSG00000044072	2.34623	13.7454	3.34333	Eml6	protein_coding
ENSMUSG00000093838	1.63789	13.7011	3.69409	Ighv3-1	IG_V_gene
ENSMUSG00000022205	2.22e-16	13.5166	9.3072	Sub1	protein_coding
ENSMUSG00000026154	6.14e-06	13.4963	11.6897	Sdhaf4	protein_coding
ENSMUSG00000047656	2.94698	13.3283	3.39333	Trpt1	protein_coding
ENSMUSG00000079144	2.02733	13.163	4.71228	A130010J15Rik	protein_coding
ENSMUSG00000027957	0.774894	12.9961	5.85962	Slc35a3	protein_coding
ENSMUSG00000071552	1.82945	12.9645	4.11942	Tigit	protein_coding
ENSMUSG00000102601	1.58064	12.9378	3.375	Ighv3-7	IG_V_pseudogene
ENSMUSG00000078606	2.22e-16	12.9083	12.5041	Gm4070	protein_coding
ENSMUSG00000076569	2.13618	12.8942	3.16151	Igkv5-39	IG_V_gene
ENSMUSG00000076940	1.85615	12.8656	3.57792	Iglv2	IG_V_gene
ENSMUSG00000074785	1.14443	12.808	12.0355	Plxnc1	protein_coding
ENSMUSG00000094029	1.71846	12.6905	3.45361	Ighv3-3	IG_V_gene
ENSMUSG00000076586	1.70015	12.6032	4.10436	Igkv8-21	IG_V_gene
ENSMUSG00000095682	1.98163	12.5279	4.14217	Igkv3-1	IG_V_gene
ENSMUSG00000022108	2.22e-16	12.3569	8.84833	Itm2b	protein_coding
ENSMUSG00000019066	1.28374	11.8749	6.77044	Rab3d	protein_coding
ENSMUSG00000032333	2.22e-16	11.7464	11.6838	Stoml1	protein_coding
ENSMUSG00000073489	1.69562	11.6657	4.85777	Ifi204	protein_coding
ENSMUSG00000028690	1.08e-10	11.2122	10.0497	Mmachc	protein_coding
ENSMUSG00000030256	0.580114	11.1483	8.97544	Bhlhe41	protein_coding
ENSMUSG00000044349	0.682247	10.1947	8.22478	Snhg11	protein_coding
ENSMUSG00000073411	0.595701	8.24951	7.67035	H2-D1	protein_coding
