# Supplementary material for: Memory B cells are reactivated in subcapsular proliferative foci of lymph nodes
Source: Nat Commun. 2018 Aug 22;9:3372. doi: 10.1038/s41467-018-05772-7 (PMC6105623; doi:10.1038/s41467-018-05772-7)
Supplement: Supplementary file 12 — Supplementary Data 3 [file 41467_2018_5772_MOESM12_ESM.xlsx]

## Sheet: Sheet1
	Metagene 1	Metagene 2	Metagene 3	symbol	biotype
ENSMUSG00000026581	2.22e-16	0.20424	28.4537	Sell	protein_coding
ENSMUSG00000044734	0.309821	0.105822	27.0651	Serpinb1a	protein_coding
ENSMUSG00000040899	2.22e-16	0.31386	26.3583	Ccr6	protein_coding
ENSMUSG00000026399	0.931262	1.21823	25.9261	Cd55	protein_coding
ENSMUSG00000041481	2.22e-16	1.52408	25.8787	Serpina3g	protein_coding
ENSMUSG00000040229	2.22e-16	0.754154	25.8737	Gpr34	protein_coding
ENSMUSG00000104213	0.769535	0.146477	25.5995	Ighd	IG_C_gene
ENSMUSG00000024675	1.19641	0.0147221	25.3834	Ms4a4c	protein_coding
ENSMUSG00000050075	0.0165525	1.56086	25.1943	Gpr171	protein_coding
ENSMUSG00000015396	2.7845	2.22e-16	25.1296	Cd83	protein_coding
ENSMUSG00000076617	2.46954	0.660182	24.5772	Ighm	IG_C_gene
ENSMUSG00000052013	2.95685	2.22e-16	24.5635	Btla	protein_coding
ENSMUSG00000038332	2.22e-16	2.06749	24.4882	Sesn1	protein_coding
ENSMUSG00000039264	1.63571	2.22e-16	24.427	Gimap3	protein_coding
ENSMUSG00000053931	2.22e-16	1.13378	24.38	Cnn3	protein_coding
ENSMUSG00000036006	0.381712	0.712502	24.2872	Fam65b	protein_coding
ENSMUSG00000024334	1.82166	2.22e-16	23.7769	H2-Oa	protein_coding
ENSMUSG00000039783	1.50749	2.31064	23.7391	Kmo	protein_coding
ENSMUSG00000030214	2.22e-16	1.14027	23.7311	Plbd1	protein_coding
ENSMUSG00000000244	1.17608	1.48754	23.7278	Tspan32	protein_coding
ENSMUSG00000051212	2.22e-16	1.08808	23.7171	Gpr183	protein_coding
ENSMUSG00000015950	1.02363	0.722774	23.6454	Ncf1	protein_coding
ENSMUSG00000024013	2.22e-16	1.37449	23.5202	Fgd2	protein_coding
ENSMUSG00000039997	2.22e-16	3.14274	23.382	Ifi203	protein_coding
ENSMUSG00000055148	8.66e-05	1.10934	23.1189	Klf2	protein_coding
ENSMUSG00000029322	2.22e-16	4.13846	22.9837	Plac8	protein_coding
ENSMUSG00000005540	5.0265	2.22e-16	22.8573	Fcer2a	protein_coding
ENSMUSG00000021423	3.30778	2.22e-16	22.8422	Ly86	protein_coding
ENSMUSG00000041959	2.22e-16	3.88616	22.7849	S100a10	protein_coding
ENSMUSG00000093938	3.00367	1.80563	22.7689	Evi2b	protein_coding
ENSMUSG00000043931	4.75764	0.657503	22.6008	Gimap7	protein_coding
ENSMUSG00000111314	0.268372	0.809452	22.537	Hhex	protein_coding
ENSMUSG00000024986	0.268653	0.809345	22.5369	Hhex	protein_coding
ENSMUSG00000013707	0.519897	1.35236	22.4715	Tnfaip8l2	protein_coding
ENSMUSG00000047735	2.41817	0.71696	22.3591	Samd9l	protein_coding
ENSMUSG00000078921	0.291963	3.15968	22.2715	Tgtp2	protein_coding
ENSMUSG00000030577	3.25405	2.22e-16	22.271	Cd22	protein_coding
ENSMUSG00000091649	2.07295	2.46335	22.2236	Phf11b	protein_coding
ENSMUSG00000021384	4.11901	0.201292	22.1929	Susd3	protein_coding
ENSMUSG00000030067	4.30917	3.24e-05	22.1799	Foxp1	protein_coding
ENSMUSG00000021895	0.2183	1.19358	22.173	Arhgef3	protein_coding
ENSMUSG00000057193	4.69468	2.22e-16	22.11	Slc44a2	protein_coding
ENSMUSG00000027863	5.56556	2.88e-14	22.0152	Cd2	protein_coding
ENSMUSG00000089929	4.11237	1.01628	21.9651	Bcl2a1b	protein_coding
ENSMUSG00000072620	3.31883	0.317726	21.9405	Slfn2	protein_coding
ENSMUSG00000037071	2.52302	3.47277	21.9156	Scd1	protein_coding
ENSMUSG00000034634	0.0808285	0.794809	21.4952	Ly6d	protein_coding
ENSMUSG00000036478	2.0617	4.98e-14	21.4074	Btg1	protein_coding
ENSMUSG00000050350	4.14107	1.67828	21.3783	Gpr18	protein_coding
ENSMUSG00000028649	1.5745	2.93952	21.3059	Macf1	protein_coding
ENSMUSG00000014453	5.69799	2.22e-16	21.2791	Blk	protein_coding
ENSMUSG00000026430	5.7316	1.40234	21.2529	Rassf5	protein_coding
ENSMUSG00000002007	5.69929	0.0454505	21.1848	Srpk3	protein_coding
ENSMUSG00000038623	1.01746	2.77209	21.1076	Tm6sf1	protein_coding
ENSMUSG00000046223	2.22e-16	1.69406	20.9801	Plaur	protein_coding
ENSMUSG00000029084	0.813548	3.27114	20.9624	Cd38	protein_coding
ENSMUSG00000054435	1.50804	1.35296	20.9594	Gimap4	protein_coding
ENSMUSG00000034445	3.48252	2.07943	20.9248	Cyb561a3	protein_coding
ENSMUSG00000032698	5.25672	0.135399	20.9146	Lmo2	protein_coding
ENSMUSG00000015314	4.00268	3.72401	20.8731	Slamf6	protein_coding
ENSMUSG00000037922	2.0493	0.614433	20.8672	Bank1	protein_coding
ENSMUSG00000032089	0.446712	1.35021	20.7863	Il10ra	protein_coding
ENSMUSG00000036273	3.23287	0.33903	20.757	Lrrk2	protein_coding
ENSMUSG00000028268	0.473739	4.6893	20.7548	Gbp3	protein_coding
ENSMUSG00000030538	4.75802	0.735849	20.7118	Cib1	protein_coding
ENSMUSG00000024381	6.54284	2.22e-16	20.6406	Bin1	protein_coding
ENSMUSG00000090272	0.821674	4.80491	20.6161	Mndal	protein_coding
ENSMUSG00000031133	2.83541	5.56369	20.5895	Arhgef6	protein_coding
ENSMUSG00000037972	0.369666	0.815005	20.5712	Snn	protein_coding
ENSMUSG00000028459	4.7449	2.22e-16	20.5395	Cd72	protein_coding
ENSMUSG00000024300	0.557541	1.5709	20.5128	Myo1f	protein_coding
ENSMUSG00000057229	3.31621	0.79428	20.5083	Atp5sl	protein_coding
ENSMUSG00000031431	0.821574	6.61488	20.5058	Tsc22d3	protein_coding
ENSMUSG00000041538	2.97201	2.22e-16	20.4479	H2-Ob	protein_coding
ENSMUSG00000020376	6.40269	1.25e-07	20.4432	Rnf130	protein_coding
ENSMUSG00000042228	6.10478	2.22e-16	20.3968	Lyn	protein_coding
ENSMUSG00000043505	4.10638	1.7162	20.3447	Gimap5	protein_coding
ENSMUSG00000026349	2.25316	6.87309	20.3279	Ccnt2	protein_coding
ENSMUSG00000030745	5.25474	1.37837	20.2861	Il21r	protein_coding
ENSMUSG00000021262	4.99848	2.22e-16	20.2733	Evl	protein_coding
ENSMUSG00000001128	0.831489	3.29427	20.2429	Cfp	protein_coding
ENSMUSG00000025026	2.63206	3.37486	20.1594	Add3	protein_coding
ENSMUSG00000022540	0.997183	3.54343	20.1513	Rogdi	protein_coding
ENSMUSG00000029672	6.06845	0.38723	20.101	Fam3c	protein_coding
ENSMUSG00000050232	0.589054	9.4821	20.0705	Cxcr3	protein_coding
ENSMUSG00000043263	4.66122	2.4625	20.0517	Ifi209	protein_coding
ENSMUSG00000053541	1.37614	1.12819	20.0313	Gm4759	unprocessed_pseudogene
ENSMUSG00000037944	0.457384	1.30957	20.021	Ccr7	protein_coding
ENSMUSG00000019876	3.03917	0.994469	20.0201	Pkib	protein_coding
ENSMUSG00000006731	4.19237	1.69356	19.9539	B4galnt1	protein_coding
ENSMUSG00000099974	4.38404	1.67284	19.9229	Bcl2a1d	protein_coding
ENSMUSG00000027219	7.17795	2.22e-16	19.8646	Slc28a2	protein_coding
ENSMUSG00000026616	7.00561	0.945185	19.8264	Cr2	protein_coding
ENSMUSG00000022686	0.304075	1.60395	19.7689	B3gnt5	protein_coding
ENSMUSG00000031304	1.8863	2.29762	19.7582	Il2rg	protein_coding
ENSMUSG00000047880	7.02252	2.22e-16	19.7442	Cxcr5	protein_coding
ENSMUSG00000024399	4.27035	0.459645	19.7414	Ltb	protein_coding
ENSMUSG00000022488	3.20307	4.87259	19.6905	Nckap1l	protein_coding
ENSMUSG00000052102	1.46284	5.16639	19.6856	Gnpda1	protein_coding
ENSMUSG00000000861	5.33298	0.00209519	19.6805	Bcl11a	protein_coding
ENSMUSG00000066258	2.24512	2.9487	19.6606	Trim12a	protein_coding
ENSMUSG00000040247	2.85972	1.5558	19.6585	Tbc1d10c	protein_coding
ENSMUSG00000097708	2.85972	1.5558	19.6585	Tbc1d10c	protein_coding
ENSMUSG00000057098	3.70318	0.309311	19.6432	Ebf1	protein_coding
ENSMUSG00000059994	5.36196	1.823	19.6398	Fcrl1	protein_coding
ENSMUSG00000054400	2.63001	4.08529	19.5957	Cklf	protein_coding
ENSMUSG00000022901	8.03871	0.325012	19.5413	Cd86	protein_coding
ENSMUSG00000052889	6.89905	0.575843	19.5164	Prkcb	protein_coding
ENSMUSG00000038147	1.27e-10	2.58242	19.5132	Cd84	protein_coding
ENSMUSG00000022747	3.0414	1.82596	19.5016	St3gal6	protein_coding
ENSMUSG00000062783	5.93366	3.31675	19.4317	Csprs	protein_coding
ENSMUSG00000022876	8.75163	0.187525	19.4098	Samsn1	protein_coding
ENSMUSG00000052384	0.873499	5.86466	19.341	Nrros	protein_coding
ENSMUSG00000045092	0.22927	3.61663	19.28	S1pr1	protein_coding
ENSMUSG00000022090	2.00429	2.42165	19.2421	Pdlim2	protein_coding
ENSMUSG00000015291	2.37149	5.50915	19.2408	Gdi1	protein_coding
ENSMUSG00000018899	5.35e-08	6.90515	19.1958	Irf1	protein_coding
ENSMUSG00000090394	2.1386	5.35475	19.1926	4930523C07Rik	protein_coding
ENSMUSG00000044534	5.15112	0.313092	19.1923	Ackr2	protein_coding
ENSMUSG00000042474	9.06586	2.22e-16	19.1828	Fcmr	protein_coding
ENSMUSG00000058470	3.42412	0.355156	19.1673	Gm8369	protein_coding
ENSMUSG00000020009	7.16755	0.541687	19.1598	Ifngr1	protein_coding
ENSMUSG00000038607	6.12244	0.295987	19.0736	Gng10	protein_coding
ENSMUSG00000001281	2.22e-16	3.85595	19.0474	Itgb7	protein_coding
ENSMUSG00000039770	2.22e-16	8.93785	19.0143	Ypel5	protein_coding
ENSMUSG00000078920	3.9938	3.92543	18.9912	Ifi47	protein_coding
ENSMUSG00000040723	7.22599	2.22e-16	18.949	Rcsd1	protein_coding
ENSMUSG00000024019	1.65728	6.12871	18.909	Cmtr1	protein_coding
ENSMUSG00000022504	5.8711	2.22e-16	18.8866	Ciita	protein_coding
ENSMUSG00000031389	3.4432	3.46239	18.8626	Arhgap4	protein_coding
ENSMUSG00000037849	1.8314	1.59035	18.8407	Ifi206	protein_coding
ENSMUSG00000031101	8.97551	2.22e-16	18.8202	Sash3	protein_coding
ENSMUSG00000021411	9.6361	2.22e-16	18.8181	Pxdc1	protein_coding
ENSMUSG00000029192	3.47455	1.50046	18.7516	Tbc1d14	protein_coding
ENSMUSG00000021880	0.963695	6.02127	18.731	Rnase6	protein_coding
ENSMUSG00000073409	1.81557	6.01964	18.7193	H2-Q6	protein_coding
ENSMUSG00000037548	3.23339	2.22e-16	18.6629	H2-DMb2	protein_coding
ENSMUSG00000028525	2.36126	3.36968	18.6428	Pde4b	protein_coding
ENSMUSG00000039934	4.7316	2.49532	18.6397	Gsap	protein_coding
ENSMUSG00000037731	1.142	6.92161	18.6114	Themis2	protein_coding
ENSMUSG00000041515	7.63753	0.090225	18.5903	Irf8	protein_coding
ENSMUSG00000020743	8.46528	2.22e-16	18.5807	Mif4gd	protein_coding
ENSMUSG00000026094	6.90813	1.07934	18.5557	Stk17b	protein_coding
ENSMUSG00000004837	9.97106	2.22e-16	18.5381	Grap	protein_coding
ENSMUSG00000017760	2.1404	4.79395	18.5175	Ctsa	protein_coding
ENSMUSG00000057329	1.23251	2.11315	18.5105	Bcl2	protein_coding
ENSMUSG00000090019	2.61094	3.73327	18.486	Gimap1	protein_coding
ENSMUSG00000044827	5.66738	0.274502	18.4799	Tlr1	protein_coding
ENSMUSG00000029213	8.92607	0.319335	18.4711	Commd8	protein_coding
ENSMUSG00000060791	5.13128	2.22e-16	18.4389	Gmfg	protein_coding
ENSMUSG00000024696	10.9471	2.22e-16	18.4259	Lpxn	protein_coding
ENSMUSG00000002325	0.770885	6.55	18.3927	Irf9	protein_coding
ENSMUSG00000040746	2.22e-16	9.15194	18.3803	Rnf167	protein_coding
ENSMUSG00000025888	1.6379	10.0487	18.2967	Casp1	protein_coding
ENSMUSG00000015340	4.17951	4.34739	18.2381	Cybb	protein_coding
ENSMUSG00000001588	4.09129	3.57913	18.23	Acap1	protein_coding
ENSMUSG00000052160	2.22e-16	4.77263	18.1896	Pld4	protein_coding
ENSMUSG00000030560	3.0042	3.05868	18.1632	Ctsc	protein_coding
ENSMUSG00000000594	3.15476	5.01385	18.1405	Gm2a	protein_coding
ENSMUSG00000046879	1.37681	8.16774	18.1348	Irgm1	protein_coding
ENSMUSG00000074141	3.12224	1.39006	18.0643	Il4i1	protein_coding
ENSMUSG00000022965	3.10466	1.36665	18.0576	Ifngr2	protein_coding
ENSMUSG00000006736	2.22e-16	9.70362	17.9973	Tspan31	protein_coding
ENSMUSG00000062939	0.830925	7.68868	17.9901	Stat4	protein_coding
ENSMUSG00000026489	0.385395	1.78251	17.9855	Coq8a	protein_coding
ENSMUSG00000026879	10.0575	2.22e-16	17.9788	Gsn	protein_coding
ENSMUSG00000058835	6.13976	2.54691	17.9684	Abi1	protein_coding
ENSMUSG00000079363	0.186939	6.27248	17.9292	Gbp4	protein_coding
ENSMUSG00000021451	6.94698	0.670115	17.9148	Sema4d	protein_coding
ENSMUSG00000071715	2.92614	4.75106	17.9108	Ncf4	protein_coding
ENSMUSG00000030724	3.04251	0.205674	17.8893	Cd19	protein_coding
ENSMUSG00000042594	4.64883	1.31147	17.8769	Sh2b3	protein_coding
ENSMUSG00000038421	2.49479	5.48497	17.8707	Fcrla	protein_coding
ENSMUSG00000030413	3.80578	1.07653	17.8597	Pglyrp1	protein_coding
ENSMUSG00000018381	3.82118	2.32367	17.8238	Abi3	protein_coding
ENSMUSG00000074272	0.462946	4.80319	17.8226	Ceacam1	protein_coding
ENSMUSG00000037999	2.22e-16	5.09706	17.8107	Arap2	protein_coding
ENSMUSG00000057191	5.16975	0.364006	17.7922	AB124611	protein_coding
ENSMUSG00000110777	3.88425	2.63697	17.7758	Ifi30	protein_coding
ENSMUSG00000070501	0.905915	1.74563	17.7752	Ifi214	protein_coding
ENSMUSG00000009687	2.22e-16	9.09975	17.749	Fxyd5	protein_coding
ENSMUSG00000034707	5.95301	1.62425	17.7324	Gns	protein_coding
ENSMUSG00000021892	6.1918	1.66142	17.6282	Sh3bp5	protein_coding
ENSMUSG00000060090	0.782921	5.70908	17.5971	Rp2	protein_coding
ENSMUSG00000029455	4.31265	0.836683	17.568	Aldh2	protein_coding
ENSMUSG00000062210	9.81624	0.512816	17.5616	Tnfaip8	protein_coding
ENSMUSG00000004266	6.5194	2.22e-16	17.5549	Ptpn6	protein_coding
ENSMUSG00000000420	8.01651	2.23297	17.4315	Galnt1	protein_coding
ENSMUSG00000003348	4.34273	3.80904	17.4104	Mob3a	protein_coding
ENSMUSG00000056144	7.32222	1.16605	17.3807	Trim34a	protein_coding
ENSMUSG00000017652	6.30613	0.956588	17.3389	Cd40	protein_coding
ENSMUSG00000037649	4.59201	0.0387571	17.3387	H2-DMa	protein_coding
ENSMUSG00000002885	2.22e-16	9.95354	17.2886	Adgre5	protein_coding
ENSMUSG00000039531	2.22e-16	8.7474	17.2695	Zufsp	protein_coding
ENSMUSG00000001123	3.93692	2.59271	17.2661	Lgals9	protein_coding
ENSMUSG00000027907	1.65026	6.10108	17.2391	S100a11	protein_coding
ENSMUSG00000038393	0.533091	11.3284	17.2359	Txnip	protein_coding
ENSMUSG00000090077	1.21688	6.53917	17.2223	Lime1	protein_coding
ENSMUSG00000033767	6.55589	1.59485	17.2108	D930015E06Rik	protein_coding
ENSMUSG00000034595	4.33218	2.74107	17.2079	Ppp1r18	protein_coding
ENSMUSG00000027346	2.12561	8.13791	17.1945	Gpcpd1	protein_coding
ENSMUSG00000025283	8.88464	1.45939	17.1916	Sat1	protein_coding
ENSMUSG00000020279	0.360027	2.38811	17.1418	Il9r	protein_coding
ENSMUSG00000019998	13.3401	0.390214	17.1199	Stx7	protein_coding
ENSMUSG00000021306	3.75203	1.79449	17.1109	Gpr137b	protein_coding
ENSMUSG00000032220	7.25539	0.492826	17.0795	Myo1e	protein_coding
ENSMUSG00000042032	2.22e-16	12.8046	17.0653	Mat2b	protein_coding
ENSMUSG00000042675	2.75188	5.47718	16.9571	Ypel3	protein_coding
ENSMUSG00000020717	3.44004	2.06355	16.9319	Pecam1	protein_coding
ENSMUSG00000048031	1.27283	2.68309	16.9034	Fcrl5	protein_coding
ENSMUSG00000069892	2.17636	5.41502	16.8502	9930111J21Rik2	protein_coding
ENSMUSG00000041958	0.55627	10.0502	16.8256	Pigs	protein_coding
ENSMUSG00000025647	3.95e-16	2.06644	16.8231	Shisa5	protein_coding
ENSMUSG00000022867	5.73176	0.622712	16.7959	Usp25	protein_coding
ENSMUSG00000051506	1.22685	6.26261	16.7429	Wdfy4	protein_coding
ENSMUSG00000000673	9.67273	2.22e-16	16.7251	Haao	protein_coding
ENSMUSG00000022575	3.55713	3.64902	16.7224	Gsdmd	protein_coding
ENSMUSG00000001248	2.10037	6.9007	16.7198	Gramd1a	protein_coding
ENSMUSG00000073491	0.223946	2.66993	16.6744	Ifi213	protein_coding
ENSMUSG00000076615	4.65915	1.66517	16.6646	Ighg3	IG_C_gene
ENSMUSG00000029098	1.83138	4.79039	16.6568	Acox3	protein_coding
ENSMUSG00000056737	2.22e-16	4.01059	16.6531	Capg	protein_coding
ENSMUSG00000036594	3.11531	0.131449	16.615	H2-Aa	protein_coding
ENSMUSG00000028270	4.56496	2.8321	16.6124	Gbp2	protein_coding
ENSMUSG00000034833	7.36677	0.6252	16.6118	Tespa1	protein_coding
ENSMUSG00000039987	9.01372	1.42886	16.6045	Phtf2	protein_coding
ENSMUSG00000036469	9.45139	2.22e-16	16.5975	2001-03-01	protein_coding
ENSMUSG00000023277	5.96825	1.42196	16.582	Twf2	protein_coding
ENSMUSG00000000732	3.04705	1.33437	16.5528	Icosl	protein_coding
ENSMUSG00000040253	1.2303	2.52974	16.5272	Gbp7	protein_coding
ENSMUSG00000028581	6.36788	2.22e-16	16.5213	Laptm5	protein_coding
ENSMUSG00000002944	6.90869	2.09665	16.4941	Cd36	protein_coding
ENSMUSG00000002329	1.84692	7.05105	16.4817	Mdp1	protein_coding
ENSMUSG00000000743	1.03258	7.86993	16.4629	Chmp1a	protein_coding
ENSMUSG00000063286	0.782351	8.85794	16.4219	Gm8995	transcribed_unprocessed_pseudogene
ENSMUSG00000040466	11.3727	2.22e-16	16.3782	Blvrb	protein_coding
ENSMUSG00000025085	8.33243	0.649185	16.352	Ablim1	protein_coding
ENSMUSG00000035199	0.775318	5.01928	16.3276	Arl6ip5	protein_coding
ENSMUSG00000025225	4.61546	1.3319	16.32	Nfkb2	protein_coding
ENSMUSG00000079659	7.4656	2.06e-08	16.3112	Tmem243	protein_coding
ENSMUSG00000079547	3.48678	2.00656	16.3049	H2-DMb1	protein_coding
ENSMUSG00000015757	1.20079	7.65039	16.3019	Ppil4	protein_coding
ENSMUSG00000026600	0.968559	5.04166	16.3	Soat1	protein_coding
ENSMUSG00000062822	2.32534	6.82519	16.2912	4833420G17Rik	protein_coding
ENSMUSG00000036249	5.43859	1.28373	16.2857	Rbm43	protein_coding
ENSMUSG00000023947	4.72121	2.4102	16.2523	Nfkbie	protein_coding
ENSMUSG00000036986	2.22e-16	11.9765	16.2446	Pml	protein_coding
ENSMUSG00000055044	1.88769	3.89557	16.2412	Pdlim1	protein_coding
ENSMUSG00000069893	2.7161	4.47731	16.1982	9930111J21Rik1	protein_coding
ENSMUSG00000038776	0.386992	2.94298	16.1978	Ephx1	protein_coding
ENSMUSG00000029923	2.10857	2.85114	16.1299	Rab19	protein_coding
ENSMUSG00000003161	2.45679	3.77522	16.0932	Sri	protein_coding
ENSMUSG00000034610	4.9226	2.96737	16.0153	Zcchc11	protein_coding
ENSMUSG00000027582	2.57712	5.93575	16.01	Zgpat	protein_coding
ENSMUSG00000045868	2.22e-16	12.062	16.005	Gvin1	protein_coding
ENSMUSG00000059669	4.50266	3.10808	15.9498	Taf1b	protein_coding
ENSMUSG00000050912	1.3524	9.81685	15.8983	Tmem123	protein_coding
ENSMUSG00000026866	4.16044	1.71511	15.8904	Kynu	protein_coding
ENSMUSG00000024673	4.8091	7.19e-11	15.8832	Ms4a1	protein_coding
ENSMUSG00000004665	9.51812	2.22e-16	15.8826	Cnn2	protein_coding
ENSMUSG00000014030	5.0871	0.322321	15.8304	Pax5	protein_coding
ENSMUSG00000064262	1.52053	2.20628	15.8152	Gimap8	protein_coding
ENSMUSG00000089716	0.626409	3.29757	15.8	Gm6264	transcribed_unprocessed_pseudogene
ENSMUSG00000015597	0.260639	3.36784	15.7658	Zfp318	protein_coding
ENSMUSG00000031827	9.61969	2.22e-16	15.7508	Cotl1	protein_coding
ENSMUSG00000040345	2.2676	6.75052	15.7492	Arhgap9	protein_coding
ENSMUSG00000034422	1.313	4.1735	15.7254	Parp14	protein_coding
ENSMUSG00000030102	1.25777	2.25921	15.7248	Itpr1	protein_coding
ENSMUSG00000002996	2.22e-16	14.3267	15.7014	Hbp1	protein_coding
ENSMUSG00000083061	2.93563	3.07278	15.6808	Gm12191	processed_pseudogene
ENSMUSG00000024169	4.93507	2.82244	15.6665	Ift140	protein_coding
ENSMUSG00000030766	9.16492	0.796634	15.6522	Arhgap17	protein_coding
ENSMUSG00000074071	2.39448	4.29021	15.6417	Fam169b	protein_coding
ENSMUSG00000003283	1.36189	2.47424	15.6403	Hck	protein_coding
ENSMUSG00000019927	2.51205	4.75642	15.6156	Ube2d1	protein_coding
ENSMUSG00000010609	5.8698	1.2831	15.6154	Psen2	protein_coding
ENSMUSG00000062825	7.32206	2.22e-16	15.6149	Actg1	protein_coding
ENSMUSG00000050921	1.67572	5.23146	15.5976	P2ry10	protein_coding
ENSMUSG00000000751	13.6291	2.24e-10	15.5451	Rpa1	protein_coding
ENSMUSG00000037138	1.53488	1.85384	15.5357	Aff3	protein_coding
ENSMUSG00000032359	3.16612	2.66392	15.4961	Ctsh	protein_coding
ENSMUSG00000040699	7.69514	0.583068	15.4871	Limd2	protein_coding
ENSMUSG00000066677	2.48716	1.70715	15.4692	Ifi208	protein_coding
ENSMUSG00000058818	1.17906	2.61717	15.4379	Pirb	protein_coding
ENSMUSG00000051022	4.42844	2.10006	15.4158	Hs3st1	protein_coding
ENSMUSG00000068959	2.68704	2.37666	15.4046	Zfp619	protein_coding
ENSMUSG00000037822	5.25934	1.81265	15.403	Smim14	protein_coding
ENSMUSG00000004535	1.24332	13.5016	15.4004	Tax1bp1	protein_coding
ENSMUSG00000074282	0.619982	3.49737	15.3655	Zfp94	protein_coding
ENSMUSG00000028530	13.0214	1.48473	15.3276	Jak1	protein_coding
ENSMUSG00000030748	7.06332	1.16907	15.3227	Il4ra	protein_coding
ENSMUSG00000047867	2.20858	2.08248	15.3075	Gimap6	protein_coding
ENSMUSG00000027878	0.582347	2.81249	15.2954	Notch2	protein_coding
ENSMUSG00000018819	3.24263	1.59726	15.2949	Lsp1	protein_coding
ENSMUSG00000061755	0.879747	9.55759	15.2924	Bod1l	protein_coding
ENSMUSG00000034484	6.13074	1.66873	15.2866	Snx2	protein_coding
ENSMUSG00000051314	1.48417	2.25481	15.2866	Ffar2	protein_coding
ENSMUSG00000079017	9.23608	1.29823	15.2767	Ifi27l2a	protein_coding
ENSMUSG00000060063	0.72	2.64111	15.1854	Alox5ap	protein_coding
ENSMUSG00000062585	1.36353	2.97621	15.1686	Cnr2	protein_coding
ENSMUSG00000042978	3.1391	2.28282	15.1145	Sbk1	protein_coding
ENSMUSG00000078671	1.76083	6.63111	15.1061	Chd2	protein_coding
ENSMUSG00000033416	2.54129	3.25734	15.1	Gucd1	protein_coding
ENSMUSG00000028071	3.679	1.65707	15.0811	Sh2d2a	protein_coding
ENSMUSG00000028217	1.15945	2.5144	15.0789	Cdh17	protein_coding
ENSMUSG00000045826	5.98656	2.22e-16	15.07	Ptprcap	protein_coding
ENSMUSG00000097132	5.98656	2.22e-16	15.07	Ptprcap	protein_coding
ENSMUSG00000071669	1.7118	2.60519	15.0482	Snx29	protein_coding
ENSMUSG00000020034	1.35717	11.4867	15.0136	Tcp11l2	protein_coding
ENSMUSG00000098715	3.90385	1.92189	15.0078	Gm28053	protein_coding
ENSMUSG00000050914	2.50586	2.3169	15.0017	Ankrd37	protein_coding
ENSMUSG00000078495	2.02546	4.61933	14.9937	Zfp984	protein_coding
ENSMUSG00000038733	2.01707	4.34682	14.9756	Wdr26	protein_coding
ENSMUSG00000048100	1.53312	7.13378	14.9736	Taf13	protein_coding
ENSMUSG00000022781	2.91242	4.58757	14.9729	Pak2	protein_coding
ENSMUSG00000044703	1.44561	2.20756	14.9502	Phf11a	protein_coding
ENSMUSG00000059495	1.73512	4.92021	14.9426	Arhgef12	protein_coding
ENSMUSG00000022637	3.17028	3.36857	14.9194	Cblb	protein_coding
ENSMUSG00000022661	7.1291	1.12831	14.9123	Cd200	protein_coding
ENSMUSG00000040751	3.05269	4.3786	14.9112	Lat2	protein_coding
ENSMUSG00000008398	2.19367	4.30001	14.9067	Elk3	protein_coding
ENSMUSG00000049044	2.88643	1.9761	14.9053	Rapgef4	protein_coding
ENSMUSG00000031659	1.8142	7.56276	14.8752	Adcy7	protein_coding
ENSMUSG00000036944	0.194061	7.31697	14.8735	Tmem71	protein_coding
ENSMUSG00000004568	1.19358	3.09855	14.8714	Arhgef18	protein_coding
ENSMUSG00000052406	1.47413	6.19693	14.8229	Rexo4	protein_coding
ENSMUSG00000078087	4.84508	1.96265	14.8227	Rps12l1	processed_pseudogene
ENSMUSG00000078853	2.22e-16	13.73	14.8064	Igtp	protein_coding
ENSMUSG00000055817	7.65166	0.975379	14.8037	Mta3	protein_coding
ENSMUSG00000045362	2.42803	2.4902	14.799	Tnfrsf26	protein_coding
ENSMUSG00000032035	7.27911	1.5357	14.799	Ets1	protein_coding
ENSMUSG00000082286	1.63232	2.48462	14.795	Pisd-ps1	transcribed_unprocessed_pseudogene
ENSMUSG00000033446	1.16324	9.09829	14.7046	Lpar6	protein_coding
ENSMUSG00000029208	0.948232	7.99516	14.6913	Guf1	protein_coding
ENSMUSG00000030263	13.8717	0.912969	14.6756	Lrmp	protein_coding
ENSMUSG00000007872	12.1498	2.22e-16	14.6367	Id3	protein_coding
ENSMUSG00000068245	1.28841	3.11532	14.6281	Phf11d	protein_coding
ENSMUSG00000036526	7.44795	1.14721	14.5609	Card11	protein_coding
ENSMUSG00000070034	3.05303	1.76011	14.5185	Sp110	protein_coding
ENSMUSG00000032009	3.51346	1.61133	14.5116	Sesn3	protein_coding
ENSMUSG00000026872	0.987755	2.636	14.5082	Zeb2	protein_coding
ENSMUSG00000053560	2.25274	4.77049	14.4926	Ier2	protein_coding
ENSMUSG00000052776	1.79172	2.84638	14.4859	Oas1a	protein_coding
ENSMUSG00000002797	3.06948	3.83147	14.4692	Ggct	protein_coding
ENSMUSG00000034614	0.768085	3.5045	14.4667	Pik3ip1	protein_coding
ENSMUSG00000027763	3.48924	2.96686	14.4566	Mbnl1	protein_coding
ENSMUSG00000089901	4.26942	1.36133	14.4312	Gm8113	protein_coding
ENSMUSG00000059791	7.94571	1.07392	14.4228	Nrm	protein_coding
ENSMUSG00000040451	2.32341	2.28301	14.4011	Sgms1	protein_coding
ENSMUSG00000039747	0.474785	4.43844	14.3802	Orai2	protein_coding
ENSMUSG00000032750	1.69692	2.43803	14.3732	Gab3	protein_coding
ENSMUSG00000097715	3.29886	2.56548	14.3719	Gpr137b-ps	transcribed_unprocessed_pseudogene
ENSMUSG00000002028	2.5613	2.14363	14.3702	Kmt2a	protein_coding
ENSMUSG00000057315	1.01201	3.5531	14.3357	Arhgap24	protein_coding
ENSMUSG00000024317	0.633195	8.72658	14.2959	Rnf138	protein_coding
ENSMUSG00000030688	1.01168	3.02201	14.2778	Stard10	protein_coding
ENSMUSG00000027615	1.8564	3.37564	14.2764	Hps3	protein_coding
ENSMUSG00000044768	2.50693	3.34244	14.2744	D1Ertd622e	protein_coding
ENSMUSG00000029178	0.958071	3.39632	14.2681	Klf3	protein_coding
ENSMUSG00000052040	1.76843	5.77105	14.2524	Klf13	protein_coding
ENSMUSG00000074733	2.22e-16	11.7498	14.2227	Zfp950	protein_coding
ENSMUSG00000034164	9.11631	0.667063	14.2193	Emid1	protein_coding
ENSMUSG00000074604	0.240722	6.14363	14.1868	Mgst2	protein_coding
ENSMUSG00000025017	10.4433	1.20424	14.1679	Pik3ap1	protein_coding
ENSMUSG00000037683	1.10683	2.2518	14.1184	Armc3	protein_coding
ENSMUSG00000040483	2.05313	4.35	14.11	Xaf1	protein_coding
ENSMUSG00000052749	1.05221	2.98249	14.0975	Trim30b	protein_coding
ENSMUSG00000044456	0.612446	3.43974	14.0889	Rin3	protein_coding
ENSMUSG00000020451	2.18456	4.21063	14.0855	Limk2	protein_coding
ENSMUSG00000036246	5.96827	1.71083	14.0839	Gmip	protein_coding
ENSMUSG00000049313	7.719	1.01271	14.0732	Sorl1	protein_coding
ENSMUSG00000026637	6.38128	1.33349	14.0622	Traf5	protein_coding
ENSMUSG00000026786	3.63712	1.71943	14.0533	Apbb1ip	protein_coding
ENSMUSG00000101751	2.81719	3.26906	14.0171	Gm2427	unprocessed_pseudogene
ENSMUSG00000032440	6.85097	1.7504	13.9995	Tgfbr2	protein_coding
ENSMUSG00000066363	1.20804	3.56236	13.9782	Serpina3f	protein_coding
ENSMUSG00000019947	2.42984	3.89185	13.9658	Arid5b	protein_coding
ENSMUSG00000003420	1.07803	2.69927	13.9625	Fcgrt	protein_coding
ENSMUSG00000030579	0.855059	5.02654	13.9388	Tyrobp	protein_coding
ENSMUSG00000021624	9.09414	0.871425	13.9384	Cd180	protein_coding
ENSMUSG00000032624	10.8714	3.64e-12	13.9359	Eml4	protein_coding
ENSMUSG00000017754	1.15844	4.07807	13.9338	Pltp	protein_coding
ENSMUSG00000024402	12.5452	2.22e-16	13.9211	Lta	protein_coding
ENSMUSG00000075602	1.29315	4.41111	13.9148	Ly6a	protein_coding
ENSMUSG00000026222	2.85802	3.35935	13.8958	Sp100	protein_coding
ENSMUSG00000024854	7.56708	1.58061	13.8098	Pold4	protein_coding
ENSMUSG00000097508	7.56708	1.58061	13.8098	Pold4	protein_coding
ENSMUSG00000002603	4.47608	1.31885	13.8015	Tgfb1	protein_coding
ENSMUSG00000024677	5.13618	1.65016	13.7658	Ms4a6b	protein_coding
ENSMUSG00000039089	1.79299	2.60631	13.7067	L3mbtl3	protein_coding
ENSMUSG00000044770	1.61694	3.24595	13.682	Scml4	protein_coding
ENSMUSG00000031207	5.06636	2.14747	13.6341	Msn	protein_coding
ENSMUSG00000063245	3.37677	3.05061	13.5958	Zfp993	protein_coding
ENSMUSG00000020644	1.91997	3.21951	13.5524	Id2	protein_coding
ENSMUSG00000028383	6.46764	1.73887	13.5478	Hsdl2	protein_coding
ENSMUSG00000021998	7.68675	1.16e-06	13.5359	Lcp1	protein_coding
ENSMUSG00000059479	1.99244	3.17886	13.5219	B3gnt8	protein_coding
ENSMUSG00000054520	2.61661	3.46065	13.5045	Sh3bp2	protein_coding
ENSMUSG00000030921	3.66e-11	12.7955	13.4967	Trim30a	protein_coding
ENSMUSG00000057738	0.576077	5.51642	13.4909	Sptan1	protein_coding
ENSMUSG00000060586	2.90881	0.959554	13.4648	H2-Eb1	protein_coding
ENSMUSG00000006289	12.1397	0.965848	13.4494	Osgep	protein_coding
ENSMUSG00000031583	2.66186	2.92994	13.4469	Wrn	protein_coding
ENSMUSG00000024659	3.42909	2.62075	13.4085	Anxa1	protein_coding
ENSMUSG00000038811	9.66622	1.37922	13.3675	Gngt2	protein_coding
ENSMUSG00000044348	2.56735	3.81948	13.3593	Slc25a53	protein_coding
ENSMUSG00000027363	0.341442	12.13	13.3571	Usp8	protein_coding
ENSMUSG00000036452	4.08202	2.27312	13.3498	Arhgap26	protein_coding
ENSMUSG00000036908	2.5569	3.5876	13.3481	Unc93b1	protein_coding
ENSMUSG00000009772	1.35701	3.36141	13.3473	Nuak2	protein_coding
ENSMUSG00000042817	10.0203	1.0743	13.3444	Flt3	protein_coding
ENSMUSG00000073008	4.03945	2.44542	13.3339	Gpr174	protein_coding
ENSMUSG00000044350	2.31376	3.61714	13.2936	Lacc1	protein_coding
ENSMUSG00000049775	4.38083	0.304802	13.2735	Tmsb4x	protein_coding
ENSMUSG00000006310	1.48069	3.55818	13.2692	Zbtb32	protein_coding
ENSMUSG00000021754	2.22e-16	5.91924	13.2645	Map3k1	protein_coding
ENSMUSG00000020589	3.46729	2.02175	13.2623	Fam49a	protein_coding
ENSMUSG00000040415	1.9884	3.55132	13.2555	Dtx3	protein_coding
ENSMUSG00000042380	9.65636	0.64911	13.2541	Smim12	protein_coding
ENSMUSG00000005103	9.2603	1.3509	13.2446	Wdr1	protein_coding
ENSMUSG00000048965	3.3916	2.69252	13.2426	Mrgpre	protein_coding
ENSMUSG00000042757	3.83936	1.84022	13.2376	Tmem108	protein_coding
ENSMUSG00000050106	2.91569	2.33548	13.2374	Tmc8	protein_coding
ENSMUSG00000057337	2.76313	2.80356	13.235	Chst3	protein_coding
ENSMUSG00000070031	3.67726	2.0561	13.2265	Sp140	protein_coding
ENSMUSG00000078922	3.576	2.55869	13.2256	Tgtp1	protein_coding
ENSMUSG00000039985	9.85865	0.94098	13.1641	Fam60a	protein_coding
ENSMUSG00000024030	1.78763	2.36429	13.1571	Abcg1	protein_coding
ENSMUSG00000073902	0.285948	9.67037	13.1509	Gm1966	unprocessed_pseudogene
ENSMUSG00000094796	1.40673	5.54561	13.1017	BC147527	protein_coding
ENSMUSG00000020423	1.33301	12.3242	13.1017	Btg2	protein_coding
ENSMUSG00000031751	0.870794	11.6773	13.0809	Amfr	protein_coding
ENSMUSG00000005465	2.10371	2.72213	13.0801	Il27ra	protein_coding
ENSMUSG00000030798	3.49049	1.6584	13.0731	Cd37	protein_coding
ENSMUSG00000028843	5.05135	0.261331	13.0646	Sh3bgrl3	protein_coding
ENSMUSG00000041849	2.37335	2.86164	13.0521	Card6	protein_coding
ENSMUSG00000042901	3.63044	1.8596	13.0176	Aida	protein_coding
ENSMUSG00000026958	1.8516	3.08261	12.974	Dpp7	protein_coding
ENSMUSG00000044583	1.58341	5.86077	12.9338	Tlr7	protein_coding
ENSMUSG00000011256	0.356576	6.6988	12.9179	Adam19	protein_coding
ENSMUSG00000037960	1.88564	4.50853	12.9138	Card19	protein_coding
ENSMUSG00000001098	2.00717	4.70624	12.9005	Kctd10	protein_coding
ENSMUSG00000079165	1.83734	3.4782	12.8867	Sap25	protein_coding
ENSMUSG00000021123	2.83559	3.00272	12.8536	Rdh12	protein_coding
ENSMUSG00000024063	7.77404	1.12614	12.8465	Lbh	protein_coding
ENSMUSG00000053175	1.16222	4.22299	12.8404	Bcl3	protein_coding
ENSMUSG00000046006	3.38948	2.32589	12.8399	Gapt	protein_coding
ENSMUSG00000035208	1.16654	4.35062	12.8266	Slfn8	protein_coding
ENSMUSG00000022517	12.7218	0.938465	12.8166	Mgrn1	protein_coding
ENSMUSG00000026812	1.07556	3.89498	12.8075	Tsc1	protein_coding
ENSMUSG00000062202	1.46805	4.58289	12.7768	Btbd9	protein_coding
ENSMUSG00000094472	0.992806	4.09545	12.7759	Gm21897	protein_coding
ENSMUSG00000027347	2.32687	3.48611	12.7675	Rasgrp1	protein_coding
ENSMUSG00000038175	2.2991	3.76413	12.7664	Mylip	protein_coding
ENSMUSG00000041935	1.12061	11.0544	12.7636	AW549877	protein_coding
ENSMUSG00000090223	2.30743	3.37327	12.7466	Pcp4	protein_coding
ENSMUSG00000002204	1.30707	5.16173	12.7446	Napsa	protein_coding
ENSMUSG00000012126	1.27106	3.21117	12.7332	Ubxn11	protein_coding
ENSMUSG00000104713	1.66661	5.48082	12.7231	Gbp6	protein_coding
ENSMUSG00000040270	9.82941	4.65e-05	12.697	Bach2	protein_coding
ENSMUSG00000070691	1.91793	3.77275	12.6848	Runx3	protein_coding
ENSMUSG00000026341	4.55245	1.24492	12.6817	Actr3	protein_coding
ENSMUSG00000020257	1.54669	3.68522	12.6617	Wdr82	protein_coding
ENSMUSG00000089809	1.34071	3.81586	12.6415	Rasgef1b	protein_coding
ENSMUSG00000035000	0.917387	5.1046	12.6183	Dpp4	protein_coding
ENSMUSG00000038058	1.46076	3.35121	12.6071	Nod1	protein_coding
ENSMUSG00000028799	3.53731	2.24179	12.5894	Zfp362	protein_coding
ENSMUSG00000029571	0.236719	9.41008	12.565	Tmem106b	protein_coding
ENSMUSG00000074151	0.83113	7.0062	12.5208	Nlrc5	protein_coding
ENSMUSG00000058174	2.93368	2.76521	12.4991	Gm5148	protein_coding
ENSMUSG00000040350	4.08707	2.15837	12.4791	Trim7	protein_coding
ENSMUSG00000067235	2.27846	3.36901	12.4769	H2-Q10	protein_coding
ENSMUSG00000015745	9.16338	0.856462	12.4566	Plekho1	protein_coding
ENSMUSG00000029603	2.79688	2.96746	12.4075	Dtx1	protein_coding
ENSMUSG00000035824	0.87901	8.55792	12.4074	Tk2	protein_coding
ENSMUSG00000023249	0.840011	5.0489	12.4037	Parp3	protein_coding
ENSMUSG00000055200	3.4121	2.45191	12.3936	Sertad3	protein_coding
ENSMUSG00000022587	2.68315	1.62091	12.3896	Ly6e	protein_coding
ENSMUSG00000059325	1.34495	4.17318	12.3878	Hopx	protein_coding
ENSMUSG00000070867	1.32193	3.21017	12.3589	Trabd2b	protein_coding
ENSMUSG00000032122	2.01441	2.85533	12.3442	Slc37a2	protein_coding
ENSMUSG00000109916	2.08335	3.30193	12.3415	Gm45551	unprocessed_pseudogene
ENSMUSG00000069874	1.85327	4.9694	12.3286	Irgm2	protein_coding
ENSMUSG00000029720	3.38688	2.5248	12.3278	Gm20605	protein_coding
ENSMUSG00000044629	1.20015	3.76489	12.3152	Cnrip1	protein_coding
ENSMUSG00000106631	1.38625	6.35697	12.3016	Gm42669	protein_coding
ENSMUSG00000052544	1.35593	3.27151	12.2584	St6galnac3	protein_coding
ENSMUSG00000059923	11.3148	1.23058	12.226	Grb2	protein_coding
ENSMUSG00000044199	1.67429	3.49454	12.2065	S1pr4	protein_coding
ENSMUSG00000031792	1.2544	4.82995	12.2027	Usb1	protein_coding
ENSMUSG00000060477	1.28423	3.92531	12.2012	Irak2	protein_coding
ENSMUSG00000095253	1.14745	5.99458	12.1814	Zfp799	protein_coding
ENSMUSG00000017009	0.377639	7.55624	12.1695	Sdc4	protein_coding
ENSMUSG00000057036	2.2231	3.08765	12.1651	Gm7536	processed_pseudogene
ENSMUSG00000040785	1.11408	4.48768	12.1575	Ttc3	protein_coding
ENSMUSG00000056602	2.67638	2.80467	12.1511	Fry	protein_coding
ENSMUSG00000024818	1.20674	4.91323	12.13	Slc25a45	protein_coding
ENSMUSG00000021514	1.55883	5.28231	12.1253	Zfp369	protein_coding
ENSMUSG00000034342	2.05775	3.00756	12.035	Cbl	protein_coding
ENSMUSG00000066122	2.22841	3.36676	11.9964	Olfr45	protein_coding
ENSMUSG00000063524	5.04653	1.49749	11.93	Eno1	protein_coding
ENSMUSG00000042097	1.2671	3.69832	11.9285	Zfp239	protein_coding
ENSMUSG00000030707	6.23843	0.917625	11.9277	Coro1a	protein_coding
ENSMUSG00000039686	1.23328	4.46538	11.9139	Zer1	protein_coding
ENSMUSG00000047798	2.22608	3.7875	11.8875	Cd300lf	protein_coding
ENSMUSG00000003379	2.33051	1.3717	11.8537	Cd79a	protein_coding
ENSMUSG00000020190	9.40693	0.895091	11.8047	Mknk2	protein_coding
ENSMUSG00000033114	0.373801	8.09772	11.7998	Slc35d2	protein_coding
ENSMUSG00000067212	0.96173	7.38196	11.7723	H2-T23	protein_coding
ENSMUSG00000073125	0.92112	4.98959	11.7221	Xlr3b	protein_coding
ENSMUSG00000087370	1.79758	4.47084	11.7081	Tmem170b	protein_coding
ENSMUSG00000071203	1.28893	4.57109	11.6701	Naip5	protein_coding
ENSMUSG00000001630	1.6796	3.38332	11.5807	Stk38l	protein_coding
ENSMUSG00000033538	0.575804	8.21799	11.5478	Casp4	protein_coding
ENSMUSG00000073421	2.49565	2.27346	11.5416	H2-Ab1	protein_coding
ENSMUSG00000024299	0.522471	7.67911	11.4858	Adamts10	protein_coding
ENSMUSG00000104377	1.02217	5.90392	11.4779	Gm37515	processed_pseudogene
ENSMUSG00000038178	1.82974	4.20487	11.4137	Slc43a2	protein_coding
ENSMUSG00000070354	1.04901	7.26259	11.4129	Gm21975	protein_coding
ENSMUSG00000038608	1.29641	3.89353	11.3842	Dock10	protein_coding
ENSMUSG00000033220	3.82348	1.23608	11.372	Rac2	protein_coding
ENSMUSG00000034868	0.928253	3.89779	11.3312	Myl12b	protein_coding
ENSMUSG00000060550	0.580025	10.3703	11.3189	H2-Q7	protein_coding
ENSMUSG00000090733	2.09029	2.06659	11.291	Rps27	protein_coding
ENSMUSG00000051498	2.19173	3.22058	11.2289	Tlr6	protein_coding
ENSMUSG00000105096	1.53357	4.36082	11.1898	Gbp10	protein_coding
ENSMUSG00000026172	1.28257	5.82486	11.1803	Bcs1l	protein_coding
ENSMUSG00000034903	2.15881	3.38468	11.1288	Cobll1	protein_coding
ENSMUSG00000076937	0.942148	7.51727	11.0509	Iglc2	IG_C_gene
ENSMUSG00000028076	0.716466	8.6364	11.0362	Cd1d1	protein_coding
ENSMUSG00000079523	5.55339	0.683241	10.9746	Tmsb10	protein_coding
ENSMUSG00000040592	3.22858	1.89514	10.8652	Cd79b	protein_coding
ENSMUSG00000025212	0.964593	6.29227	10.8129	Sfxn3	protein_coding
ENSMUSG00000008429	1.02434	9.80973	10.7783	Herpud2	protein_coding
ENSMUSG00000021313	1.68705	4.08872	10.7672	Ryr2	protein_coding
ENSMUSG00000025104	1.76427	3.56465	10.7501	Hdgfrp3	protein_coding
ENSMUSG00000006333	2.67303	2.04755	10.7133	Rps9	protein_coding
ENSMUSG00000000682	1.85853	3.28935	10.7022	Cd52	protein_coding
ENSMUSG00000024610	2.25448	2.22541	10.6961	Cd74	protein_coding
ENSMUSG00000039990	1.10448	9.10719	10.6569	Edrf1	protein_coding
ENSMUSG00000037857	0.935445	6.89664	10.606	Nufip2	protein_coding
ENSMUSG00000062116	1.14067	6.77652	10.5625	Zfp954	protein_coding
ENSMUSG00000030220	4.00895	1.36157	10.5147	Arhgdib	protein_coding
ENSMUSG00000006519	2.02339	3.02673	10.4959	Cyba	protein_coding
ENSMUSG00000029361	1.64028	3.407	10.3814	Nos1	protein_coding
ENSMUSG00000082986	1.67712	3.68261	10.3203	Gm11389	unprocessed_pseudogene
ENSMUSG00000035757	0.377952	9.50893	10.2869	Selenoo	protein_coding
ENSMUSG00000045730	0.584151	9.77225	10.1959	Adrb2	protein_coding
ENSMUSG00000014353	0.835558	8.82166	9.18691	Tmem87b	protein_coding
ENSMUSG00000061232	0.76496	7.68702	8.28084	H2-K1	protein_coding
